# Supplementary material for: Gene regulatory networks controlling differentiation, survival, and diversification of hypothalamic Lhx6-expressing GABAergic neurons
Source: Commun Biol. 2021 Jan 21;4:95. doi: 10.1038/s42003-020-01616-7 (PMC7820013; doi:10.1038/s42003-020-01616-7)
Supplement: Supplementary file 3 — Supplementary Data [file 42003_2020_1616_MOESM3_ESM.xlsx]

## Sheet: DataS1
									log2FC	Genename
Negative log2FC		Higher in Lhx6CreER/+;tdTomatoflox/flox							-10.4602	Gm15998
									-10.0643	Apobec4
Positive log2FC		Higher in Lhx6CreER/+;Lhx6flox/+;Baxflox/flox;tdTomatoflox/flox							-10.0137	Gm20517
									-9.93775	Gm26992
									-9.89093	Cracr2b
									-9.81583	Ctxn3
									-9.78347	Hk3
									-9.7615	I830077J02Rik
									-9.74424	C1rl
									-9.72053	Gm9903
									-9.65728	Gm13008
									-9.60004	Gm33027
									-9.59032	Gng8
									-9.53979	Kcnh3
									-9.50274	Kdm4d
									-9.46018	Frem3
									-9.44303	Cnpy1
									-9.41093	Gm5431
									-9.40575	4930551O13Rik
									-9.40149	Ifnlr1
									-9.40125	Lst1
									-9.39722	Afmid
									-9.37834	1700001P01Rik
									-9.37762	Gm26965
									-9.27899	D930019O06Rik
									-9.26708	Adamts19
									-9.23636	Ugt1a1
									-9.2329	Plekha4
									-9.1946	Slc18a1
									-9.17756	Gm43532
									-9.16785	Gm15635
									-9.15779	Dapk2
									-9.15694	Nlrp10
									-9.1561	Gm16401
									-9.1038	Gm26826
									-9.09798	Bvht
									-9.05526	Gm35339
									-9.05286	Slc45a3
									-9.02729	Idi2
									-9.02607	Prss53
									-9.01437	Ticam2
									-8.98967	Gm3510
									-8.97414	Naip1
									-8.97414	Tnni1
									-8.97414	Evi2
									-8.97323	Wfdc17
									-8.9713	Serinc4
									-8.96459	Gm29514
									-8.93871	Btbd18
									-8.89434	Plac8
									-8.87871	Gm29543
									-8.87326	Gm26561
									-8.87159	En2
									-8.86884	Abca12
									-8.8616	Gm43796
									-8.86058	4930426D05Rik
									-8.8108	Pimreg
									-8.80838	Gm28322
									-8.80368	Gm16564
									-8.79575	Hist1h3b
									-8.78384	Fcgr4
									-8.7634	Gm13861
									-8.76191	Il12rb1
									-8.76111	2900079G21Rik
									-8.74037	Olfr670
									-8.73164	Gm9958
									-8.72144	Bricd5
									-8.69812	Best1
									-8.6595	Igsf5
									-8.64953	Fcgbp
									-8.64871	Psma8
									-8.63353	Klhl14
									-8.63194	Zfp985
									-8.61937	Mab21l3
									-8.6067	Gm9725
									-8.6067	Dnmt3bos
									-8.59134	Dnajb7
									-8.57794	Trim43a
									-8.56916	Panct2
									-8.54915	Mageb3
									-8.53454	5330411O13Rik
									-8.53419	Mef2b
									-8.53379	Sgk2
									-8.50106	Mfsd4b1
									-8.49212	En1
									-8.48369	Crh
									-8.48229	Dhrs13os
									-8.4722	Gm21988
									-8.46829	Gm7854
									-8.46741	Map3k7cl
									-8.46203	Gdf9	TGF pathway
									-8.45936	Dkkl1
									-8.45919	A730015C16Rik
									-8.4542	Ninj2
									-8.44931	Clec4a2
									-8.44687	1810049J17Rik
									-8.44519	2210406O10Rik
									-8.41679	Gp2
									-8.41202	Grb7
									-8.39594	Wisp3
									-8.37969	B9d1os
									-8.31126	A830008E24Rik
									-8.29554	Gm45713
									-8.2849	Gm10814
									-8.27673	5031410I06Rik
									-8.26578	Nkpd1
									-8.26431	Gm42726
									-8.22451	2210011C24Rik
									-8.22186	Gm6525
									-8.214	Gm34280
									-8.19718	Phf11d
									-8.19718	Gm13441
									-8.18763	AV099323
									-8.18763	4933417O13Rik
									-8.18017	Neu2
									-8.16963	Klhl33
									-8.16884	Vax1
									-8.16295	Gm15401
									-8.14979	Gm38325
									-8.14553	Tmprss5
									-8.13523	Cstad
									-8.13171	Hist1h2ac
									-8.13056	Zfp459
									-8.13049	Gdnf	GDNF/RET - Glia? But embryonic neurons express GDNF
									-8.12839	Glipr1l1
									-8.11523	Akain1
									-8.11093	1700023F06Rik
									-8.11093	Gm5860
									-8.11093	Gm15656
									-8.11093	Gm20662
									-8.10421	Slc13a1
									-8.09422	Gm13344
									-8.09196	Gm26776
									-8.08543	Klhl30
									-8.0814	Dusp9
									-8.07543	Selp
									-8.05511	Olfr212
									-8.0506	Dydc1
									-8.0506	Gm17141
									-8.03372	Pirb
									-8.02992	4833403J16Rik
									-8.01729	Gm42997
									-8.01146	Plcb2
									-8.00894	Them5
									-8.00894	Tas2r125
									-8.00894	Gm26519
									-7.99988	Nxf3
									-7.99801	Sycp3
									-7.99801	Gipc3
									-7.99801	Gm43352
									-7.99773	4930509G22Rik
									-7.98914	Gm12120
									-7.98764	Baiap2l2
									-7.98764	Olfr559
									-7.98764	Gm26516
									-7.98764	Gm26609
									-7.98764	Gm10532
									-7.95864	Atoh1
									-7.95726	Hsf4
									-7.94758	Sds
									-7.94409	Nnmt
									-7.94409	Gm28372
									-7.94214	Tmem40
									-7.94214	Gm11738
									-7.93855	2210011K15Rik
									-7.93769	A830092H15Rik
									-7.92465	Sele
									-7.92181	Marveld3
									-7.92181	Gm12474
									-7.91872	Gm44226
									-7.91817	Itgad
									-7.91277	Gm10399
									-7.89918	Kifc1
									-7.89918	Gm26562
									-7.89918	Gm26610
									-7.89918	Gm42500
									-7.89683	Gpr160
									-7.89275	St14
									-7.89063	Tmem120b
									-7.88798	Gm11190
									-7.8845	F830016B08Rik
									-7.87653	Mcemp1
									-7.87653	Duox2
									-7.87653	Gm26537
									-7.87619	4930512B01Rik
									-7.87619	Ppp1r3a
									-7.87619	Ripply2
									-7.86668	Gm26733
									-7.85525	Lypd5
									-7.85525	Cd37
									-7.85525	Ctcfl
									-7.85525	Gm12744
									-7.85283	2010110K18Rik
									-7.84886	Cd200r1
									-7.84318	Cpa5
									-7.84064	Oas2
									-7.83691	Psg20
									-7.83499	Slc44a4
									-7.83366	Napsa
									-7.83366	Htr1f
									-7.83366	Vmn1r51
									-7.83366	Gm11899
									-7.83366	Gm26783
									-7.82908	Amhr2
									-7.82908	Myadml2os
									-7.82023	Crhbp
									-7.8187	Afm
									-7.81173	Rbp7
									-7.80494	Ptchd3
									-7.80494	A530040E14Rik
									-7.80494	Gm3488
									-7.80084	Gm19619
									-7.78947	Tmod4
									-7.78947	Cd209a
									-7.78947	Foxa2	TF
									-7.78947	Olfr1511
									-7.78947	Gm11831
									-7.78947	Gm21874
									-7.78038	Nepn
									-7.77244	Gm5127
									-7.76686	Atp12a
									-7.76686	Gm11725
									-7.76686	Gm44689
									-7.7554	Chat
									-7.7554	Tmem236
									-7.7554	Gm17409
									-7.7554	Snurf
									-7.74389	1700061I17Rik
									-7.74389	Ces2e
									-7.74389	Ear2
									-7.73885	Sebox
									-7.72998	Neurog2	Check
									-7.72651	Cd79b
									-7.72054	6430628N08Rik
									-7.72054	1700123L14Rik
									-7.72054	Cmtm2a
									-7.7141	C230035I16Rik
									-7.70602	Gm14124
									-7.7041	Gm43401
									-7.7018	C1qtnf9
									-7.69682	Blk
									-7.69682	Gm12185
									-7.69682	Gm12352
									-7.69682	Platr1
									-7.67775	Gm10220
									-7.67775	D930032P07Rik
									-7.67269	Spns3
									-7.67269	Bnc1
									-7.67269	S1pr4
									-7.67269	Nhlh1	Check
									-7.67269	Gm26548
									-7.67269	Gm17130
									-7.66861	Stab2
									-7.6568	Fndc7
									-7.65091	Tmem79
									-7.65091	G6pc2
									-7.65091	Cela1
									-7.65091	Gm609
									-7.65091	Gm5784
									-7.64816	Myh3
									-7.64816	Lrrn4
									-7.64816	5330417H12Rik
									-7.64816	Gdf2
									-7.64816	4930407I10Rik
									-7.64816	Gm11217
									-7.63983	Ly9
									-7.62356	1700015F17Rik
									-7.62356	Rapgef3os2
									-7.6232	Uba1y
									-7.6232	Gm42836
									-7.6232	D5Ertd605e
									-7.60027	Parvg
									-7.5978	B430306N03Rik
									-7.5978	Jchain
									-7.59568	Dscc1
									-7.59568	4930595D18Rik
									-7.58075	Cd59b
									-7.57697	9530036M11Rik
									-7.57446	Gm3558
									-7.57195	Gm14228
									-7.57195	Olfr1564
									-7.57195	1700120C18Rik
									-7.57195	Gm17767
									-7.55074	Gm17122
									-7.54563	Prrxl1
									-7.54563	Gm1123
									-7.54563	Rapgef3os1
									-7.54563	Fcor
									-7.53825	Adcy10
									-7.52369	Gm35715
									-7.51881	Acoxl
									-7.51881	Lipc
									-7.51881	Gm20471
									-7.50866	Kremen2
									-7.50866	Capns2
									-7.49149	Lhfpl1
									-7.49149	Vgll2
									-7.49149	Gm10636
									-7.47822	Cenpp
									-7.47576	4930447M23Rik
									-7.46635	Gpr20
									-7.46364	Iyd
									-7.46364	Osgin1
									-7.46364	Gm13595
									-7.46364	Gm26521
									-7.46364	Gm27242
									-7.46364	Gm7792
									-7.44758	Fasl
									-7.44758	Cdca5
									-7.44758	Prap1
									-7.44758	Tnn
									-7.44758	Krt28
									-7.44484	Gm16541
									-7.43525	Opn4
									-7.43525	Zfp36l3
									-7.43525	Krt73
									-7.43525	Olfr555
									-7.43525	Sirpb1c
									-7.43525	Gm16050
									-7.43525	Olfr1512
									-7.43525	Gm28778
									-7.41605	Rassf7
									-7.41605	Mettl21e
									-7.41605	4933427I22Rik
									-7.41605	Gm44026
									-7.40648	Ermn
									-7.40628	Dazl
									-7.40628	Ccl22
									-7.40628	Krt17
									-7.40628	Siglec5
									-7.40628	Gimap3
									-7.40628	Treml4
									-7.40628	Zfp972
									-7.40628	1700016F12Rik
									-7.40223	Kcng3
									-7.40112	Htatip2
									-7.39739	Asb14
									-7.38609	Ppp1r14a
									-7.38381	Gm26569
									-7.38204	Sec31b
									-7.38094	Gm26732
									-7.37672	Retnla
									-7.37672	Olfr497
									-7.37672	Krtap28-13
									-7.35083	A530076I17Rik
									-7.35083	2700012I20Rik
									-7.34654	Atp6v1b1
									-7.34654	Rnase6
									-7.34654	Tgtp2
									-7.34654	Gm11454
									-7.34654	Gm10640
									-7.34654	Gm44987
									-7.33315	4930521E06Rik
									-7.3194	Aadat
									-7.31709	Apoh
									-7.31709	Mmp21
									-7.31709	Gm30735
									-7.31571	Il1rl1
									-7.31571	Qprt
									-7.31571	Adam39
									-7.31571	Olfr653
									-7.31571	Gm44851
									-7.31571	Gm39121
									-7.29267	Adamts14
									-7.29033	Gm3667
									-7.28422	Olfr315
									-7.28253	Fgf8
									-7.28253	Gm5901
									-7.28253	Gm16587
									-7.2695	Bmp15
									-7.26139	Gm15511
									-7.25202	Tssk4
									-7.25202	Clec12b
									-7.25202	Gm12968
									-7.25202	Gm15494
									-7.25202	Gm45121
									-7.24713	Fam71e2
									-7.23772	Gm15907
									-7.23255	Clec5a
									-7.22757	D430036J16Rik
									-7.22742	Arl9
									-7.21908	Olfr609
									-7.21908	Olfr1500
									-7.21908	Gm15441
									-7.21908	Gm15217
									-7.21908	Prr22
									-7.21908	4930544I03Rik
									-7.21908	4930520M14Rik
									-7.2149	BC037039
									-7.21083	Akr1c12
									-7.21083	Spata31d1d
									-7.21083	Gm15978
									-7.21083	Gm17120
									-7.20239	9330111N05Rik
									-7.18537	Pla2g2c
									-7.18537	Appbp2os
									-7.18537	G630030J09Rik
									-7.18537	Gm27227
									-7.1815	F930017D23Rik
									-7.1736	Elobl
									-7.1736	Gm10827
									-7.17089	Gm16268
									-7.17028	Gm13166
									-7.16757	Ptgdr2
									-7.15086	Aire
									-7.15086	Lpcat2b
									-7.15086	Myh4
									-7.15086	Spata31d1c
									-7.15086	Gm21119
									-7.15086	Gm28055
									-7.15086	Gm42952
									-7.15086	Gm44066
									-7.1435	C230024C17Rik
									-7.13538	Prss57
									-7.13538	Grhl3
									-7.13538	Cer1
									-7.13538	Tmem139
									-7.13538	BC035044
									-7.12515	Mylpf
									-7.11551	Rpe65
									-7.11551	C330002G04Rik
									-7.1129	Gm26848
									-7.10286	Smlr1
									-7.10238	4930500M09Rik
									-7.09612	F2rl1
									-7.09612	Ttc39d
									-7.09612	Gm15890
									-7.09612	A930007I19Rik
									-7.08912	Nckap5los
									-7.07926	Lrrc15
									-7.07856	Nanos2
									-7.07581	Gjb1
									-7.06042	Sp7
									-7.05752	Trem2
									-7.05577	2700033N17Rik
									-7.05577	Gm7271
									-7.05577	Gm44296
									-7.04208	Tfec
									-7.04208	1700028J19Rik
									-7.04208	Gchfr
									-7.04208	Trim50
									-7.04208	Actg2
									-7.04208	Serpina1b
									-7.04208	Gm20457
									-7.04208	Gm43713
									-7.03345	Acp5
									-7.02957	Bbc3
									-7.02749	Gm11537
									-7.01871	Gm26641
									-7.01425	Wfdc18
									-7.01425	Gm13881
									-7.01425	1200007C13Rik
									-7.01425	Gm26753
									-7.01425	Rgs21
									-7.00392	Ebi3
									-7.00392	1600015I10Rik
									-7.00392	Nat3
									-6.99495	Slc26a10
									-6.97305	Ip6k3
									-6.9715	Gm9796
									-6.9715	1700025N21Rik
									-6.9715	Gm29707
									-6.96472	Pitpnm2os1
									-6.96472	Gm21718
									-6.96472	Gm43518
									-6.95057	Col20a1
									-6.92834	Plxna4os1
									-6.92834	Gm44418
									-6.92745	Gm14662
									-6.92745	Gm17102
									-6.92745	Gm31343
									-6.92442	Pet2
									-6.92442	Grifin
									-6.92442	Myh13
									-6.92442	Arhgap8
									-6.92442	1700084C06Rik
									-6.92442	Gm26880
									-6.92442	Gm27017
									-6.92442	9430060I03Rik
									-6.90973	Magix
									-6.88297	Abcc2
									-6.88297	Tmc5
									-6.88297	F830045P16Rik
									-6.88297	Gm26540
									-6.88297	Gm16701
									-6.88201	Slc10a1
									-6.88201	Gm12315
									-6.88201	Gm16240
									-6.88201	Olfr761
									-6.87151	Rab11fip4os2
									-6.84029	Gm16984
									-6.84029	Gm26764
									-6.83509	Gm14097
									-6.83509	AI662270
									-6.8218	Flg
									-6.82005	Kcnj11
									-6.80981	A330102I10Rik
									-6.80911	Gm11766
									-6.80555	Gm13710
									-6.80059	Dpep1
									-6.79631	Slc25a48
									-6.79631	Gpr15
									-6.79631	Rab44
									-6.79631	Treml2
									-6.79631	Gm21847
									-6.79271	Pet117
									-6.7884	Dhx58
									-6.78659	Zfp296
									-6.78659	Fer1l6
									-6.78659	Gm33609
									-6.75536	Gm26625
									-6.75094	Gdf7
									-6.75094	Gphb5
									-6.75094	Trim10
									-6.73641	Kdf1
									-6.73641	Mdrl
									-6.71321	Gm16346
									-6.71273	Spaar
									-6.70411	Mpz
									-6.70411	C230057A21Rik
									-6.70411	Gm3279
									-6.68858	Gm10138
									-6.68442	Btnl2
									-6.68442	Xcr1
									-6.68442	Chrna10
									-6.68442	Proscos
									-6.68368	Parvaos
									-6.67046	Pnlip
									-6.67046	1700021J08Rik
									-6.66778	Rex2
									-6.66533	Bcl2l12
									-6.66338	Serpinb8
									-6.6601	Gm9754
									-6.65924	Gm4890
									-6.6557	Slco6c1
									-6.6557	Gpr33
									-6.6557	Gimap7
									-6.6557	Gm15351
									-6.6557	Gm14167
									-6.6557	Gm43972
									-6.65098	B3galt4
									-6.63049	Gm13404
									-6.63049	Gm26536
									-6.62019	Gm15860
									-6.61809	Tnfrsf14
									-6.61599	Depdc7
									-6.61048	AW112010
									-6.60721	5430431A17Rik
									-6.60561	Ptprq
									-6.60561	Gm17641
									-6.60561	Gm29019
									-6.58378	Olr1
									-6.57446	Myl7
									-6.57446	Itgb6
									-6.57446	Cyp2f2
									-6.57446	4930534D22Rik
									-6.55877	Gm10687
									-6.55372	Bpifb1
									-6.55372	Fgr
									-6.55372	Gm17324
									-6.55372	Hist1h2bl
									-6.53394	Klk8
									-6.51616	Pla2g2f
									-6.51616	9430002A10Rik
									-6.51616	Ifi213
									-6.50509	Psd4
									-6.50281	Ap1m2
									-6.49989	Fgb
									-6.49989	Ephx3
									-6.49989	Cdh26
									-6.49989	Cd209c
									-6.49989	Olfr711
									-6.49989	F730035M05Rik
									-6.49989	Bcl2a1d
									-6.49989	Gm43255
									-6.49596	Icos
									-6.45541	E230025N22Rik
									-6.45541	1700001K19Rik
									-6.45541	Gm15496
									-6.45541	Gm15462
									-6.45541	Gm3252
									-6.44397	Lao1
									-6.44397	Sprr2a2
									-6.44397	Fbp1
									-6.44397	Gm26833
									-6.44397	Gm27184
									-6.44088	Gm4951
									-6.43906	4930486L24Rik
									-6.43674	Tlr1
									-6.43054	G530012D18Rik
									-6.42618	Gm21969
									-6.39199	Prss45
									-6.39199	Gm16246
									-6.39199	3110082J24Rik
									-6.39199	Gm26882
									-6.39199	Gm44725
									-6.39147	A230087F16Rik
									-6.3858	Myh2
									-6.3858	Smpd5
									-6.34284	Ces2g
									-6.34284	Gm26904
									-6.33698	D630033O11Rik
									-6.32734	Qrfpr
									-6.32566	AI481877
									-6.32566	Gm13405
									-6.32566	Gm26874
									-6.32519	Bdkrb2
									-6.32519	Esx1
									-6.32519	Enam
									-6.32519	Cers3
									-6.32519	Gm20547
									-6.32519	Olfr1306
									-6.32519	Gm26861
									-6.31376	Esrp2
									-6.29714	A430078I02Rik
									-6.29546	Acta1
									-6.28056	Olfr658
									-6.26192	Fndc8
									-6.26192	1700102P08Rik
									-6.26192	Cfi
									-6.26192	Dnah2os
									-6.26192	Gm15872
									-6.26192	Gm29050
									-6.25612	Trp53tg5
									-6.25612	Krtap24-1
									-6.25612	Oscar
									-6.25612	Gm15679
									-6.24387	Lockd
									-6.24365	Muc16
									-6.24223	Spag17os
									-6.2353	Gm17024
									-6.22943	Fam227b
									-6.22074	Sis
									-6.21523	Piwil2
									-6.19574	Rab37
									-6.19574	Slc30a2
									-6.19574	Krt25
									-6.19574	1700017G19Rik
									-6.19574	Myo15
									-6.19574	Gm37640
									-6.18307	Olfr545
									-6.18307	E130006D01Rik
									-6.17417	Drd5	Check
									-6.17277	Setd4
									-6.16335	A930015D03Rik
									-6.15899	Gm9803
									-6.15802	Tspan1
									-6.14999	D030055H07Rik
									-6.14586	Adamts4
									-6.13416	Lrrc75aos2
									-6.13374	C030010L15Rik
									-6.13192	Gm26568
									-6.12638	Olfr1009
									-6.12638	Cts8
									-6.12638	Lilra5
									-6.12638	Gm13012
									-6.12638	1700099I09Rik
									-6.12638	4930558J18Rik
									-6.12638	Gm26796
									-6.12638	Gm42723
									-6.12131	Tas2r137
									-6.12084	Abcb1a
									-6.10611	Prss30
									-6.10611	Col17a1
									-6.10611	Gm21671
									-6.10611	4930539M17Rik
									-6.10423	Espn
									-6.10002	Rsg1
									-6.0966	C1ra
									-6.08845	Gm26889
									-6.08637	Gm35394
									-6.08138	Scrt2
									-6.07948	1110006O24Rik
									-6.07641	Arhgdib
									-6.07539	Havcr2
									-6.07326	Serpinc1
									-6.07326	BC035947
									-6.05988	Pcdha7
									-6.05714	Rrh
									-6.05477	Glis1
									-6.05352	Cd70
									-6.05352	Spink11
									-6.05352	B430218F22Rik
									-6.0521	Cd209b
									-6.04374	Arhgap22
									-6.04285	Gpr1
									-6.04257	Psrc1
									-6.03592	Lpo
									-6.03069	P2ry2
									-6.02482	Abca17
									-6.02482	Gm5460
									-6.02482	Gm15991
									-6.02482	4921523L03Rik
									-6.02482	Gm2990
									-6.02482	4933432K03Rik
									-6.02482	Gm2814
									-6.0204	Ano3
									-6.02003	Gm8281
									-6.01931	Tinagl1
									-6.01753	Dnase1l3
									-6.01409	2700046A07Rik
									-6.01089	Calhm2
									-6.0065	Gng13
									-6.00397	Tcfl5
									-6.00284	D930030I03Rik
									-6.00247	Gm43079
									-6.00152	Sgcg
									-6.00046	Gm2897
									-5.99886	2900060B14Rik
									-5.99753	3110009E18Rik
									-5.99742	Dll3
									-5.98624	Large2
									-5.97802	Brs3
									-5.97678	Trim30c
									-5.97678	G630016G05Rik
									-5.97678	Gm15689
									-5.97678	Gm29123
									-5.97678	Olfr1298
									-5.97302	Plxdc1
									-5.95787	Gm26543
									-5.95471	Arhgap19
									-5.94759	Crhr1
									-5.94672	Sigirr
									-5.94554	Gpr157
									-5.93868	Klrg1
									-5.93868	Ctrl
									-5.93868	Als2cr12
									-5.93868	Mir155hg
									-5.93868	Gm44877
									-5.93262	Nxph3
									-5.93094	Fbxo15
									-5.93064	Rtl10
									-5.92384	Gm26694
									-5.92317	Itk
									-5.91588	4930556I23Rik
									-5.9152	Tmem88b
									-5.91205	C2
									-5.91135	Gm26668
									-5.89845	Dancr
									-5.89573	Chrna2
									-5.89573	Gm9946
									-5.89573	Gm10392
									-5.89573	Gm1698
									-5.89573	Gm12996
									-5.89573	Gm28050
									-5.87568	Yif1a
									-5.873	Rxfp3
									-5.86802	Spic
									-5.86361	Gm9947
									-5.85071	Satb2
									-5.84706	Trim75
									-5.84706	1700042O10Rik
									-5.84447	Traf5
									-5.84001	Gss
									-5.83192	Gm5415
									-5.83114	Apoa1
									-5.82557	Il21
									-5.82404	Arv1
									-5.8228	Hist2h4
									-5.82222	Gm16054
									-5.81823	1700037F24Rik
									-5.81682	Pet100
									-5.81238	Gm26574
									-5.81235	Gm16740
									-5.81182	Zc3h12d
									-5.80989	Gm14540
									-5.80985	Tslp
									-5.80985	Slc2a2
									-5.80985	Gm9887
									-5.80985	0610039K10Rik
									-5.80985	Olfr1137
									-5.80985	Gm17660
									-5.80985	7420461P10Rik
									-5.80985	Gm5914
									-5.799	Rem2
									-5.79769	Prox2os
									-5.79696	Car12
									-5.79244	AB041806
									-5.78208	Klhl38
									-5.7806	Gm10874
									-5.77808	Mocos
									-5.77612	Gm15674
									-5.77593	Gimap9
									-5.77499	Fam83f
									-5.77378	Mcee
									-5.76889	Tbx21
									-5.76774	Sncg
									-5.76327	Gm16897
									-5.75588	Pde8a
									-5.75496	Paqr5
									-5.7539	Tnnt2
									-5.7539	Gm29135
									-5.75303	Art3
									-5.74923	Plek2
									-5.74923	Cd3e
									-5.74923	Pof1b
									-5.74923	Gm14211
									-5.74923	Gm6970
									-5.74742	Galnt6
									-5.74513	Nxpe5
									-5.73921	4930516B21Rik
									-5.73679	Vipr1
									-5.73608	Dmrtb1
									-5.73372	Rslcan18
									-5.73268	Tmem202
									-5.72745	Psmb11
									-5.72251	Gm7334
									-5.71971	Map6d1
									-5.71853	Etos1
									-5.71853	Gm10797
									-5.71853	1700036A12Rik
									-5.71636	Slc25a31
									-5.71443	Fam47e
									-5.71441	Gm26811
									-5.71343	Mfsd13b
									-5.71301	Ptgis
									-5.71296	Top1mt
									-5.70655	Dusp7
									-5.70493	Zfp960
									-5.70285	Tnfsfm13
									-5.69563	Gm28044
									-5.69416	Ms4a4a
									-5.6919	Mrps36
									-5.69036	Sucnr1
									-5.68307	Map4k1
									-5.676	Gm44837
									-5.67088	Tomt
									-5.66878	Gm42518
									-5.66149	Sh3bp2
									-5.65361	1700071M16Rik
									-5.64428	Ascl2
									-5.64428	Eqtn
									-5.64428	Gm10369
									-5.64428	Gm11734
									-5.64428	Gm11674
									-5.64428	Tmsb15b1
									-5.64428	B230344G16Rik
									-5.64428	4930478K11Rik
									-5.64428	Gm26994
									-5.64116	Acot4
									-5.63485	Crip1
									-5.63259	Enpp6
									-5.63057	Gm27162
									-5.62459	Susd5
									-5.62224	2510046G10Rik
									-5.62137	Elf5
									-5.62121	Fam71a
									-5.62104	1700125H20Rik
									-5.62104	Cox7b2
									-5.62104	Olfr103
									-5.62104	Meioc
									-5.62104	Gm4070
									-5.62104	Gm13307
									-5.62104	4930466I24Rik
									-5.6195	1700012P22Rik
									-5.60503	Gm28729
									-5.60399	Spata9
									-5.6032	Dna2
									-5.59749	Cdk15
									-5.5964	Ctf2
									-5.59222	Gm32592
									-5.58755	Lin7b
									-5.58353	Gm10501
									-5.57682	4921513I08Rik
									-5.57139	Faap24
									-5.56896	Gm38399
									-5.56873	Gm17096
									-5.56843	Itga9
									-5.56628	A230057D06Rik
									-5.56438	Hapln4
									-5.56123	Bpifc
									-5.56014	Trf
									-5.55756	Dock10
									-5.54842	Gm10604
									-5.5466	Ppp1r16b
									-5.53749	Fblim1
									-5.53653	4933416C03Rik
									-5.53652	Gm20618
									-5.53522	Gm4221
									-5.53395	Klhdc9
									-5.5311	Slc15a1
									-5.5311	Ceacam20
									-5.5311	Gm28178
									-5.5311	Gm38134
									-5.5311	A430073D23Rik
									-5.5311	Gm30928
									-5.52226	Mcub
									-5.52177	Gm16192
									-5.52074	Fsbp
									-5.52026	Ramp3
									-5.51933	Serpina9
									-5.51772	Myrf
									-5.51671	Lbx1
									-5.51649	5430427O19Rik
									-5.51649	4921539E11Rik
									-5.51649	Abra
									-5.51649	4932415D10Rik
									-5.51649	Vmn1r71
									-5.51649	Acnat2
									-5.51649	Gm10371
									-5.51649	Mettl5os
									-5.51649	Gm13571
									-5.51649	Gm16048
									-5.51491	Epor
									-5.51143	Cybb
									-5.51032	Siglece
									-5.50102	Tbx15
									-5.49902	Prr15l
									-5.49691	Gm29502
									-5.48342	Cd28
									-5.48318	Gm19656
									-5.4816	Sema3d
									-5.47648	Crnde
									-5.46918	Zfp456
									-5.46687	Tmem51os1
									-5.46414	Sox18
									-5.45903	A830052D11Rik
									-5.4577	Rln1
									-5.4559	Adprhl1
									-5.44515	Cd33
									-5.44219	Tnk1
									-5.43572	Slc4a11
									-5.43524	Acox2
									-5.43315	1700026J14Rik
									-5.42736	Hist1h2al
									-5.41487	1500026H17Rik
									-5.41478	A730036I17Rik
									-5.41028	Dynlt1f
									-5.40827	Kcnd3os
									-5.40827	Gm13054
									-5.40827	Gm37850
									-5.40827	4930557K07Rik
									-5.40827	Gm4598
									-5.40472	Ushbp1
									-5.40409	Arhgap15
									-5.40375	Wnt8a
									-5.40375	Amdhd1
									-5.40375	Ucn3
									-5.40375	Adgrf3
									-5.40375	Gm15873
									-5.40375	Lbhd2
									-5.40375	Vmn2r83
									-5.40375	Gm20548
									-5.40375	Gm26678
									-5.40375	Gm26688
									-5.39999	Rhbdf2
									-5.3871	Palb2
									-5.38264	Zswim7
									-5.38192	B930094E09Rik
									-5.37985	Drd2
									-5.3777	Sell
									-5.37692	Lmx1b
									-5.37195	Gm29187
									-5.36735	Nfasc
									-5.36438	Ccdc69
									-5.36337	Gm45016
									-5.35851	Slc35g3
									-5.34796	Gna14
									-5.34008	A630001G21Rik
									-5.3326	Akr1b8
									-5.33019	Smim26
									-5.32414	Cmah
									-5.3202	Tnmd
									-5.31324	Abcb1b
									-5.31177	Nts
									-5.31023	Armc6
									-5.30796	Egfl8
									-5.30657	Gm44850
									-5.29343	Rnf133
									-5.29067	Fbxl15
									-5.28956	Lamtor2
									-5.2854	Tmsb15l
									-5.28218	Tnfrsf10b
									-5.28146	Serpina3g
									-5.28146	Olfr20
									-5.28146	Cryba4
									-5.28146	Rasl2-9
									-5.28146	A230108P19Rik
									-5.28146	2310005E17Rik
									-5.28146	D830036C21Rik
									-5.27813	Igfn1
									-5.27401	Mpl
									-5.27401	Tc2n
									-5.27401	H2-Oa
									-5.27401	Ly6g6f
									-5.27401	Tmem45b
									-5.27401	Btla
									-5.27401	Gm8369
									-5.27401	Olfr140
									-5.27401	Gm14322
									-5.27401	Gm15688
									-5.27401	Gm10428
									-5.27401	Gm26674
									-5.27401	Gm21680
									-5.27401	Gm36584
									-5.26849	Ptk6
									-5.26671	Syndig1l
									-5.26596	Gpd1
									-5.26507	Abhd15
									-5.26234	Haspin
									-5.26234	D6Ertd527e
									-5.2608	Slfn5
									-5.25534	Rasl12
									-5.25462	Mansc4
									-5.25325	Ctla2a
									-5.25029	Sphk1
									-5.24918	Gm9866
									-5.24913	Gm12999
									-5.24633	Ppp1r3g
									-5.24182	Clec4e
									-5.23613	Rasl11b
									-5.22875	Zcwpw1
									-5.22836	Gm10406
									-5.22827	Gm26711
									-5.22806	Gpr17
									-5.22492	Rubcnl
									-5.2219	Spns2
									-5.21812	Mtfp1
									-5.21722	Fam72a
									-5.21607	Ltc4s
									-5.21464	D930048G16Rik
									-5.21155	Gm3696
									-5.21129	Gm2670
									-5.20906	Ccr2
									-5.20664	5330439K02Rik
									-5.20605	Clspn
									-5.20005	Gm5148
									-5.19989	Gm11168
									-5.19584	Paox
									-5.19514	Myl1
									-5.19193	Gm26707
									-5.19182	Mfsd7a
									-5.18857	Gm16059
									-5.18704	Ccdc116
									-5.17754	Rell1
									-5.17425	Gm4419
									-5.1739	Gm32250
									-5.16834	Capn11
									-5.16678	Sytl5
									-5.16662	Chrnb3
									-5.16556	Ccdc126
									-5.16376	Gm15627
									-5.16267	Gm15413
									-5.16232	Ccdc86
									-5.16092	1700017D01Rik
									-5.15723	Samd7
									-5.15414	Nxpe2
									-5.15179	Gm26594
									-5.14878	Sp9
									-5.14782	Ntrk1
									-5.14782	Spaca1
									-5.14782	Klra2
									-5.14782	Fam25c
									-5.14782	Sirpb1a
									-5.14719	Ap5s1
									-5.14646	Nmu
									-5.14535	AI606181
									-5.13891	Fhl3
									-5.13739	Acvrl1
									-5.1351	Slc38a11
									-5.13343	2010320M18Rik
									-5.12865	Gm12709
									-5.12693	Gm16596
									-5.12595	Htr3b
									-5.12595	Krt9
									-5.12595	Gm14493
									-5.12595	Sox5os3
									-5.12595	Gm33050
									-5.12587	Ndc80
									-5.12464	4930444E06Rik
									-5.12345	Spin4
									-5.11762	Tsix
									-5.1165	F420014N23Rik
									-5.11616	Cd86
									-5.11324	Fkbp7
									-5.11319	Muc5b
									-5.11271	Rgs6
									-5.1124	1700086O06Rik
									-5.11067	Angpt4
									-5.10997	Hsd11b1
									-5.1077	Mmp9
									-5.10493	F7
									-5.10374	1190005I06Rik
									-5.10353	9530052C20Rik
									-5.09977	Habp2
									-5.09969	Gm29084
									-5.09952	Lhfpl3
									-5.0948	Slc29a3
									-5.09342	Zfp558
									-5.09289	Zfp488
									-5.08957	Sox10
									-5.08776	Bora
									-5.08639	Tnfaip8l1
									-5.0817	3110035E14Rik
									-5.07866	Gm10710
									-5.07636	Map3k21
									-5.07025	Adrb1
									-5.07	Arhgef38
									-5.06059	9330158H04Rik
									-5.05651	D630029K05Rik
									-5.04782	Hbb-bs
									-5.03872	Tnfaip8l2
									-5.03762	Ccdc142os
									-5.03693	Tas1r3
									-5.03643	5031415H12Rik
									-5.03341	Gm9936
									-5.02971	A730056A06Rik
									-5.02546	Fv1
									-5.02498	Vipr2
									-5.01594	Pou2f3
									-5.00914	Prok2
									-5.00759	Olfr521
									-5.0074	Sdcbp2
									-5.00515	Zmynd15
									-5.00282	Clec4n
									-5.00096	Ubap1l
									-5.00053	Acap1
									-5.00053	Matn3
									-5.00053	Slurp1
									-5.00053	Crtam
									-5.00053	Olfr1026
									-5.00053	Olfr112
									-5.00053	Prr19
									-5.00053	Ghrl
									-5.00053	Gm5535
									-5.00053	Tgtp1
									-5.00053	Gm5936
									-5.00053	Gm13703
									-5.00053	Gm12153
									-5.00053	Gm26737
									-5.00053	4930425O10Rik
									-5.00053	Gm42654
									-4.9996	Sema3g
									-4.99902	Gata3
									-4.9977	Gm15631
									-4.99666	Psmb8
									-4.98539	Hsd11b2
									-4.98539	Gm12827
									-4.98539	Gm28873
									-4.98345	Ly6g5b
									-4.98223	Gm4491
									-4.97756	Mkrn2os
									-4.97331	Zbtb9
									-4.9732	Prom1
									-4.96661	Rnaset2b
									-4.96096	Oxt
									-4.96096	Glod5
									-4.96096	BB014433
									-4.96096	Lgals7
									-4.96096	Gm5532
									-4.96096	Gm11615
									-4.96096	Gm12764
									-4.96096	Gm13200
									-4.96096	Gm12580
									-4.96096	Gm26511
									-4.96096	4930554H23Rik
									-4.96096	Gm43604
									-4.95554	Itih3
									-4.95519	Apof
									-4.94694	Tfap4
									-4.94638	Trim59
									-4.94593	Gm44718
									-4.94368	Chrne
									-4.94096	Tnfrsf1b
									-4.93721	Gpr83
									-4.93345	Pla2g2d
									-4.93178	Tmprss11e
									-4.93079	Zfp354a
									-4.92969	Gm44170
									-4.92919	Gm20449
									-4.92878	Rnf144b
									-4.92796	Pkd1l1
									-4.92672	Gpr139
									-4.92014	Myct1
									-4.91882	Proser2
									-4.91484	BC055324
									-4.91069	Kirrel2
									-4.91012	Grin2c
									-4.91009	Prkcq
									-4.9098	Wnt7a	check
									-4.90452	Gm9747
									-4.9019	Pla1a
									-4.89655	Tecta
									-4.89624	Phlda3
									-4.89511	Exoc3l
									-4.89105	Glra3
									-4.8876	Ttr
									-4.8823	Adgrf2
									-4.87743	Gm11713
									-4.87166	Plau
									-4.86854	Ifi27l2a
									-4.86829	Insm2
									-4.8553	Rffl
									-4.85278	Zfp951
									-4.85155	Aoc2
									-4.84715	Cmc4
									-4.84698	Sap30bpos
									-4.84628	4930532G15Rik
									-4.84206	Scn11a
									-4.83956	Inmt
									-4.83842	Rbm11
									-4.83647	4833413E03Rik
									-4.83647	Tnfrsf17
									-4.83647	Padi1
									-4.83647	Ltf
									-4.83647	Kbtbd12
									-4.83647	Tex33
									-4.83647	Ccl19
									-4.83647	1700010D01Rik
									-4.83647	BC048644
									-4.83647	Zfp986
									-4.83647	Gm15557
									-4.83647	4933407I08Rik
									-4.83647	Gm11274
									-4.83647	Gm14267
									-4.83647	1600002D24Rik
									-4.83647	Gm29291
									-4.83647	Gm44696
									-4.83647	4922502N22Rik
									-4.83621	6030445D17Rik
									-4.8338	Cox18
									-4.83011	Gm13594
									-4.82113	Slfn8
									-4.82053	Xpnpep3
									-4.81977	Klhdc1
									-4.8183	Rnasel
									-4.81746	Klhdc7a
									-4.81169	2410021H03Rik
									-4.81052	4921504E06Rik
									-4.80627	Gm16364
									-4.80358	Hba-a1
									-4.7978	Frmd4b
									-4.79667	Kcng2
									-4.79532	Gm37855
									-4.79513	Ccdc110
									-4.79176	Npas1
									-4.78968	Tmem125
									-4.78953	St6galnac2
									-4.78197	Il15
									-4.77899	9430018G01Rik
									-4.77546	Thbs4
									-4.77463	Psg17
									-4.77463	Aanat
									-4.77463	4930415O20Rik
									-4.77463	Mat1a
									-4.77463	4921522P10Rik
									-4.77463	Gapt
									-4.77463	Olfr558
									-4.77463	Ly6g6d
									-4.77463	Gm15818
									-4.77463	Gm26640
									-4.77463	Gm27008
									-4.77463	Gm27040
									-4.77463	Gm29539
									-4.77086	Oip5
									-4.76968	Gm13830
									-4.76925	Clec1a
									-4.76596	1700056N10Rik
									-4.76337	Lgi3
									-4.7609	Tnfsf13
									-4.75804	Spata21
									-4.7576	Cdnf
									-4.74726	Emcn
									-4.74636	Gm44053
									-4.74604	Ptprb
									-4.74522	Gm11412
									-4.74294	Aldh1a7
									-4.74211	Hs3st3a1
									-4.73701	Atp5l
									-4.7368	Slc12a1
									-4.7368	Acot10
									-4.73129	5033417F24Rik
									-4.73017	Plekhg3
									-4.72994	Chrna6
									-4.72902	Cnp
									-4.72799	Kdm6bos
									-4.72655	Cox8b
									-4.72655	Il4i1
									-4.7247	Gm26671
									-4.72433	Wnt9a
									-4.7229	Tsacc
									-4.71902	Gucy2f
									-4.7138	Clec2d
									-4.71235	Ndnf
									-4.70926	Gm16702
									-4.70536	Hspb3
									-4.70451	Cilp2
									-4.70233	Ube2t
									-4.70204	Tmem156
									-4.69696	Olfr1420
									-4.69103	Nsdhl
									-4.69025	Plk5
									-4.68815	Akr1c14
									-4.68628	Il17d
									-4.68534	Dytn
									-4.68451	4930545L23Rik
									-4.68151	Slc10a5
									-4.67165	Pkdcc
									-4.66975	Gm26714
									-4.66955	Gm5547
									-4.66846	Cntnap3
									-4.66772	Nectin4
									-4.66749	Sertm1
									-4.66643	Btbd16
									-4.66191	9330161L09Rik
									-4.66017	Zbtb25
									-4.66001	Itga10
									-4.65879	Ccdc17
									-4.65726	Mettl11b
									-4.65561	Evi2a
									-4.65306	Rtn4rl2
									-4.65133	Urah
									-4.65133	Gcnt3
									-4.65133	Actrt3
									-4.65133	Cyb5r2
									-4.65133	Cxcr3
									-4.65133	P2ry10
									-4.65133	A830005F24Rik
									-4.65133	Gm15628
									-4.65133	Prps1l1
									-4.65133	Gm28441
									-4.65092	Myh6
									-4.64889	Eif2s3y
									-4.64839	Sema3c	check
									-4.64759	Prkg2
									-4.64597	Bcas1
									-4.64007	Nudt6
									-4.63945	Cnbd2
									-4.63893	Unc13d
									-4.63763	Gm29595
									-4.63199	Adssl1
									-4.62924	Zfp536
									-4.62804	Gm5422
									-4.62786	Gjc2
									-4.62486	Coa4
									-4.62293	Gm26549
									-4.6178	Obscn
									-4.61566	Pgpep1
									-4.61393	Nptx1
									-4.61086	Asb18
									-4.60611	Selplg
									-4.60245	Arhgef3
									-4.60169	Stard8
									-4.59602	Mb
									-4.59357	Masp2
									-4.59198	Lad1
									-4.59101	Slc9a3r2
									-4.5898	P2ry12
									-4.5895	Enpp2
									-4.58854	Kcnk1
									-4.58607	Epha1
									-4.58573	Ccdc77
									-4.58494	Cited4
									-4.58073	Hba-a2
									-4.57486	A230107N01Rik
									-4.57367	Abcc9
									-4.57358	Gm10069
									-4.57183	Sash3
									-4.57075	Pam16
									-4.57036	Mroh8
									-4.56941	Emx2os
									-4.56836	Lyz2
									-4.56579	Gm20696
									-4.56114	Sh3tc1
									-4.56112	Riox1
									-4.56093	Chn2
									-4.56063	Crybg2
									-4.56063	Steap1
									-4.56063	Olah
									-4.56063	Ckm
									-4.56063	Ldhc
									-4.56063	Il17re
									-4.56063	Gm14224
									-4.56063	Gm1979
									-4.56063	Gm17231
									-4.56063	Gm3685
									-4.56063	AI115009
									-4.56063	Gm19719
									-4.55915	Dlgap5
									-4.55313	Zfp551
									-4.55245	H2-Eb2
									-4.55097	Mypopos
									-4.55093	Hyal1
									-4.54381	Gm15756
									-4.54097	6430503K07Rik
									-4.53416	Gpr37l1
									-4.53251	5730559C18Rik
									-4.53087	Slc6a4
									-4.52551	Rfx8
									-4.52443	Il7r
									-4.52285	Mab21l1
									-4.52044	Slc35f6
									-4.51711	Bcas1os1
									-4.51505	Mroh2a
									-4.51342	Mlip
									-4.51259	Fxyd3
									-4.51038	Immp2l
									-4.50256	Rasef
									-4.50254	Polr2k
									-4.50194	3110062M04Rik
									-4.50091	Gm15690
									-4.5007	4930426L09Rik
									-4.49913	Gm3830
									-4.49874	Bst1
									-4.49813	Plxnb3
									-4.49738	Syt12
									-4.49725	2900089D17Rik
									-4.49723	C920006O11Rik
									-4.49645	Cd68
									-4.49401	Eva1b
									-4.4893	Slco1c1
									-4.48818	Fyb2
									-4.48633	Frat2
									-4.48246	Atox1
									-4.48198	Sfrp5
									-4.47943	Fut2
									-4.47495	Ppp2r2cos
									-4.47365	Ick
									-4.47361	Krt20
									-4.47161	Gm26779
									-4.47139	Egfl7
									-4.46866	Gm26582
									-4.46812	F8a
									-4.46497	Slc7a9
									-4.46431	Enpp3
									-4.46342	Mrm1
									-4.46127	Gm6096
									-4.45217	Ace2
									-4.45101	Rangrf
									-4.44735	Fendrr
									-4.44652	9130410C08Rik
									-4.44647	Map3k11
									-4.4457	Maob
									-4.44282	Dmrta1
									-4.44181	Trpv4
									-4.43966	Gm15328
									-4.43887	Sult5a1
									-4.43887	Trpv1
									-4.43887	Amh
									-4.43887	Sec1
									-4.43887	Olfm5
									-4.43887	Lrrc10
									-4.43887	Hsd3b3
									-4.43887	Mei1
									-4.43887	Gm5724
									-4.43887	B430219N15Rik
									-4.43887	Gm12576
									-4.43887	Aknaos
									-4.43887	Cldn20
									-4.43887	Gm17308
									-4.43887	Gm29071
									-4.43887	Gm28940
									-4.43887	Gm37020
									-4.43776	Eed
									-4.43726	Prkd2
									-4.43401	Brinp3
									-4.43386	Hapln2
									-4.43346	Tbc1d22bos
									-4.4302	Ccl3
									-4.42866	Rsl1
									-4.42681	Gpr151
									-4.42455	Kcng4
									-4.42448	Pcdhb11
									-4.42374	Lif
									-4.42166	Gm960
									-4.41991	Nars2
									-4.41663	Gm15412
									-4.41573	Gstp2
									-4.41367	Cav1
									-4.41317	Tgfa
									-4.41206	Aif1
									-4.41043	Adam1a
									-4.40996	Lpar5
									-4.40633	Fam160a1
									-4.40533	A330009N23Rik
									-4.4038	Bcat2
									-4.40345	9430037G07Rik
									-4.40333	2700038G22Rik
									-4.40183	Gpr65
									-4.40165	Aspn
									-4.40163	Cldn3
									-4.39991	Stac2
									-4.39871	Tg
									-4.39261	C1qtnf7
									-4.38643	Chek1
									-4.38458	Slco4c1
									-4.38448	Afap1l1
									-4.38003	Sap25
									-4.37698	1110002J07Rik
									-4.37541	Prdm8
									-4.3746	Sgpp2
									-4.37166	Phf7
									-4.37043	1700105P06Rik
									-4.36932	Gm26527
									-4.36829	Ifitm1
									-4.36821	Gm32647
									-4.36546	Bcas3os1
									-4.3653	Zfp954
									-4.36495	Ddc
									-4.36483	Slc6a3
									-4.36365	Avil
									-4.3616	Cmc1
									-4.35411	Rapgef4os3
									-4.34947	Adgrf5
									-4.34799	Ppp1r1b
									-4.34545	Rasgrp3
									-4.34544	Gm12359
									-4.34459	Fbxl13
									-4.34296	Parp3
									-4.34293	Clec14a
									-4.33697	Mov10l1
									-4.33697	2010109A12Rik
									-4.33633	Atp8b3
									-4.33439	Epas1
									-4.33375	Podxl
									-4.33313	Hipk4
									-4.33276	Zfp652os
									-4.33176	Shkbp1
									-4.32835	Ddx58
									-4.3283	Fam26f
									-4.32555	Asb13
									-4.31904	Agmo
									-4.31491	4833422M21Rik
									-4.31366	Gm15337
									-4.31347	Dusp15
									-4.31302	Ube4bos1
									-4.31216	Ly6a
									-4.3115	Mdfi
									-4.30927	Rgn
									-4.30927	Gm14393
									-4.30927	Gm16104
									-4.30927	Gm15423
									-4.30927	Gm9047
									-4.30927	Gm3095
									-4.30927	Gm44097
									-4.30927	Gm36640
									-4.30901	Mvk
									-4.30343	Car7
									-4.30316	Sdc1
									-4.29962	Bloc1s5
									-4.29465	4930537H20Rik
									-4.29024	Mal2
									-4.28871	Slc44a1
									-4.28817	Plekha1
									-4.28625	Acta2
									-4.27964	Glyctk
									-4.27811	E430024P14Rik
									-4.27777	Slc26a1
									-4.27497	Stap1
									-4.27068	Gpsm3
									-4.26712	Slc39a2
									-4.263	Itgb3bp
									-4.26246	Gm29571
									-4.26094	Nlrc4
									-4.26009	mt-Nd3
									-4.25654	Rbm41
									-4.25519	Slc5a5
									-4.2539	4933415A04Rik
									-4.25222	Car4
									-4.24839	Tmem107
									-4.24613	Plpp2
									-4.24079	Hbb-bt
									-4.23838	4930565N06Rik
									-4.2378	Kcnk12
									-4.23609	Fancf
									-4.23151	Gm26510
									-4.22821	Arhgef15
									-4.22718	Lemd1
									-4.22551	Hnmt
									-4.2253	Tm4sf20
									-4.22263	Gm10680
									-4.22139	Dctpp1
									-4.221	Gm12295
									-4.218	Cspg4
									-4.21766	Xkr7
									-4.21425	Fhl5
									-4.21425	Kmo
									-4.21425	Gm14391
									-4.214	Npvf
									-4.2101	Gm26577
									-4.20758	Notumos
									-4.20753	Tmem141
									-4.20571	Gm15577
									-4.20523	2310039H08Rik
									-4.2043	Coro2a
									-4.20359	Map2k6	Check
									-4.19868	A830019P07Rik
									-4.19823	Tmem121
									-4.19823	Mfsd2a
									-4.19789	Synj2
									-4.19702	Cntd1
									-4.19476	Nudt1
									-4.1896	Ly6i
									-4.1896	Lalba
									-4.1896	H2-M10.1
									-4.1896	Scnn1b
									-4.1896	Adgre4
									-4.1896	Sult6b2
									-4.1896	Olfr1276
									-4.1896	Cst7
									-4.1896	Vmn2r84
									-4.1896	Gm11397
									-4.1896	Gssos1
									-4.1896	B130011K05Rik
									-4.1896	Gm16158
									-4.1896	Gm13833
									-4.1896	Gm11940
									-4.1896	Vmn2r87
									-4.1896	Olfr8
									-4.1896	Gm26830
									-4.1896	Gm17473
									-4.1896	Gm26916
									-4.1896	Gm44965
									-4.1896	Gm44724
									-4.18707	Slc7a10
									-4.1831	Zfp771
									-4.18218	1700063D05Rik
									-4.18129	Gm2000
									-4.18079	Gm14403
									-4.17909	Gm44175
									-4.17503	Gm37165
									-4.17418	Hmx3	Check
									-4.17144	Gltp
									-4.16612	Lrrc55
									-4.16556	Perm1
									-4.16515	Phf11c
									-4.16427	4930412M03Rik
									-4.16274	Eif3j2
									-4.16046	Macrod2os2
									-4.15828	Mreg
									-4.15557	Tnfrsf8
									-4.15251	Zic1	Check
									-4.15152	Apobr
									-4.14431	Ceacam1
									-4.14366	Trim14
									-4.14235	Fli1
									-4.14231	Angptl6
									-4.1421	Hspa12b
									-4.13737	Tmem151b
									-4.135	Batf3
									-4.13082	Gm42609
									-4.12977	Cdk5rap1
									-4.1267	Dact2
									-4.12622	Trem1
									-4.12549	Ntsr1
									-4.12333	Cenpq
									-4.12323	P2ry13
									-4.11652	Neurod2
									-4.11467	Gm7879
									-4.11314	Filip1
									-4.11261	Dock4
									-4.11235	Bmyc
									-4.11223	Gm6225
									-4.11052	1700066M21Rik
									-4.11046	A930024E05Rik
									-4.10243	Cnga2
									-4.09899	Rps28
									-4.09709	AU040972
									-4.09617	Ypel2
									-4.09479	Elovl1
									-4.09329	Bcl3
									-4.09128	Ndp
									-4.09127	Gm30731
									-4.09115	C1ql1
									-4.08965	Erv3
									-4.08391	Cyyr1
									-4.07869	Lrp8os2
									-4.07862	AA986860
									-4.07836	Ncf2
									-4.07704	Pdk3
									-4.07694	Aldh3b2
									-4.07533	Ncapg2
									-4.07318	2410004I01Rik
									-4.07283	C130083M11Rik
									-4.07271	Prkch
									-4.07078	Cd163
									-4.06875	Tecrl
									-4.068	Gm26840
									-4.06719	Lncenc1
									-4.06665	Slc14a2
									-4.06485	Mocs3
									-4.06143	Optc
									-4.06037	Hs3st6
									-4.05952	1810041L15Rik
									-4.05948	Gm9881
									-4.05609	Flt4
									-4.05486	Slc25a29
									-4.05373	Ak5
									-4.04279	Gm26740
									-4.04231	Ccdc155
									-4.03872	Gm28307
									-4.03728	Nudt5
									-4.03635	Flvcr2
									-4.0354	Kif22
									-4.03436	Unc5cl
									-4.03399	Adamts18
									-4.03178	Tmeff2
									-4.02908	Mir670hg
									-4.02577	Stap2
									-4.01912	Sirt2
									-4.01846	Slc25a45
									-4.0182	Osgepl1
									-4.0179	Olfr461
									-4.0179	A830009L08Rik
									-4.0105	AA386476
									-4.00639	Adarb2
									-4.00622	Cdk2ap2
									-4.0047	Cd79a
									-4.0047	Otog
									-4.0047	Gm5105
									-4.0047	Slc9b1
									-4.0047	Zfp648
									-4.0047	Gm13524
									-4.0047	Gm11455
									-4.0047	Gm20512
									-4.0047	Olfr452
									-4.0047	Gm4275
									-4.0047	Gm9748
									-3.9997	Myom1
									-3.99808	Pter
									-3.99514	Asic4
									-3.99451	Marveld2
									-3.99372	2810414N06Rik
									-3.99341	Sec14l2
									-3.9905	Exosc2
									-3.9905	Gm16006
									-3.98642	Lck
									-3.98341	Neb
									-3.98039	Stc2
									-3.97821	Msantd3
									-3.9763	Slc5a2
									-3.97592	Syt10
									-3.97566	Alas2
									-3.97455	B930082K07Rik
									-3.9742	Fbxl2
									-3.97355	Arpc1b
									-3.96702	Ccdc28a
									-3.96692	Aatk
									-3.96689	Mterf1a
									-3.96622	Abi3
									-3.96591	Gm19667
									-3.9639	Fam107a
									-3.9633	BC043934
									-3.963	Arap3
									-3.96199	Abcg2
									-3.9578	Ush1g
									-3.95523	Adgre1
									-3.95477	Gm4876
									-3.95408	Gm12184
									-3.9474	9330198I05Rik
									-3.94443	Scly
									-3.94428	Nespas
									-3.94239	Mss51
									-3.9418	Gm996
									-3.9405	Cd209f
									-3.93961	A930009A15Rik
									-3.93803	Gpr101
									-3.93757	Gal3st3
									-3.93518	Alx4
									-3.92957	Cebpb
									-3.92868	Lypd6b
									-3.92843	Cib1
									-3.92766	Gm3604
									-3.92638	Ptprr
									-3.92591	9330175M20Rik
									-3.92575	Smim24
									-3.92109	Gm26631
									-3.92007	Svbp
									-3.91785	Gm45163
									-3.91672	Rab26
									-3.91147	Ascc2
									-3.90635	Matn1
									-3.90624	Gm20649
									-3.90367	Mb21d2
									-3.90352	Gm15564
									-3.90304	Asb10
									-3.89973	Spn
									-3.8958	Prss43
									-3.89338	Slc15a5
									-3.89276	Speer4a
									-3.89216	Mpped1
									-3.89211	Gm15821
									-3.89173	Ccdc78
									-3.88807	Gsdma
									-3.88807	Slc30a3
									-3.88807	Cfhr2
									-3.88807	E330034G19Rik
									-3.88807	Gm13178
									-3.88807	Fscb
									-3.88807	Rtl3
									-3.88807	Upk1b
									-3.88807	Gm6583
									-3.88807	Lyg2
									-3.88807	Tas2r110
									-3.88807	Gm3086
									-3.88807	Grip1os2
									-3.88807	Gm15736
									-3.88807	4930579M01Rik
									-3.88807	Gm6117
									-3.88807	Gm8237
									-3.88807	Gm17196
									-3.88807	1700092M07Rik
									-3.88807	Rfpl4b
									-3.88807	Gm21886
									-3.88807	Gm26745
									-3.88785	Gsto1
									-3.88734	Poll
									-3.88703	Tnfrsf13c
									-3.88629	Gm16041
									-3.88387	Chst3
									-3.88225	Pgm5
									-3.87659	Slc25a47
									-3.87611	Elp5
									-3.87467	AI413582
									-3.87304	Majin
									-3.87058	S1pr5
									-3.87033	Mmp15
									-3.86894	Tnr
									-3.86758	Slitrk2
									-3.86395	Rpusd1
									-3.86077	Nmnat1
									-3.86024	Tigar
									-3.85589	Caskin2
									-3.85277	Dclre1b
									-3.85093	5830432E09Rik
									-3.85007	Gdf10
									-3.8477	C1qtnf3
									-3.84598	Fam169b
									-3.84254	Tppp
									-3.83921	Slc40a1
									-3.83845	Nfkbie
									-3.83739	Pcdhb6
									-3.83655	Cdca3
									-3.83605	Magi1
									-3.83526	AI849053
									-3.83035	Myo1d
									-3.82964	Phldb3
									-3.82779	Neto1
									-3.82695	Gimap1
									-3.82447	Kndc1
									-3.8201	Scrt1
									-3.81871	Il23a
									-3.81789	Gpr146
									-3.81762	Slamf9
									-3.817	Rpp25l
									-3.81618	Mrpl36
									-3.8152	Ccdc68
									-3.81453	Gm26819
									-3.81368	Gm9776
									-3.81202	Casp9
									-3.80909	Htr2c
									-3.80871	Crhr2
									-3.79186	Car14
									-3.79112	Vdac3-ps1
									-3.79073	Lrmp
									-3.78816	Ccl9
									-3.78782	Cep76
									-3.78747	Hcn2
									-3.78653	Ttll7
									-3.78589	Gm11423
									-3.77999	Zfp319
									-3.77838	Cbr2
									-3.77543	Ttc30a2
									-3.77543	Gm43086
									-3.77523	A330087D11Rik
									-3.7735	Pex2
									-3.77035	Cobll1
									-3.76507	Gm10521
									-3.76403	Pcyox1l
									-3.76389	Pcnx2
									-3.7631	Tdrd5
									-3.76158	Mcm5
									-3.76091	Slc31a1
									-3.75446	Hdac7
									-3.75114	Nrm
									-3.75086	Zfp948
									-3.74567	Gm31135
									-3.73879	Il10rb
									-3.73752	Cenpa
									-3.73685	Spag1
									-3.73638	Rit1
									-3.7362	Cox6a2
									-3.73607	Zmiz1os1
									-3.73318	3830403N18Rik
									-3.73069	Nefh
									-3.7294	Nuak2
									-3.72884	Mppe1
									-3.72222	Fam212b
									-3.72119	Syce2
									-3.71982	Phospho1
									-3.71891	Prima1
									-3.71852	Sod3
									-3.71824	Gm8797
									-3.71543	Efcab11
									-3.71444	Rab33a
									-3.71389	Rad51c
									-3.71363	Gm20754
									-3.71198	Cnga4
									-3.71087	Capn12
									-3.70956	Tmem169
									-3.70951	Arntl
									-3.70925	Arsg
									-3.70407	Esrrb
									-3.70247	Gm12532
									-3.69882	Kcnc2
									-3.69806	Myh15
									-3.69744	Tjap1
									-3.69276	Ms4a6b
									-3.69151	Kbtbd8
									-3.69098	Prr11
									-3.69017	Itgb7
									-3.6899	Slc43a3
									-3.68988	Tbx20
									-3.68904	Tlr12
									-3.68823	Parpbp
									-3.686	Cdh20
									-3.68462	Zic5
									-3.68347	Piezo1
									-3.68218	Fbxo47
									-3.68179	Pop4
									-3.68155	Siglech
									-3.68138	Slc24a2
									-3.67833	Tnfrsf11b
									-3.67618	Sh2d6
									-3.67563	6030408B16Rik
									-3.67515	Cxcl12
									-3.67359	Lingo4
									-3.67354	Trpv2
									-3.67344	Srrm3os
									-3.6721	Gm30873
									-3.67166	Lmx1a
									-3.6708	Cdkn2c
									-3.67065	Klhl4
									-3.67058	Cldn14
									-3.66629	Gm14372
									-3.66343	Selenos
									-3.66324	Ccl12
									-3.66056	Gm26518
									-3.65904	Traf3ip3
									-3.65826	Bola1
									-3.65609	Fate1
									-3.65455	Tmem163
									-3.65423	4933433G15Rik
									-3.65287	Prdm9
									-3.65097	Fpr1
									-3.64726	A230083G16Rik
									-3.64673	Cd22
									-3.64552	Alg5
									-3.64513	Drd1	Check
									-3.64459	Xylt1
									-3.64228	Aen
									-3.64195	Bin3
									-3.63872	Sostdc1
									-3.63867	Colca2
									-3.63545	Mybl1
									-3.6324	Gm867
									-3.6284	Clmn
									-3.62771	Ankmy1
									-3.62655	Clec12a
									-3.62535	Rprm
									-3.6248	Rtp1
									-3.62194	Tbc1d25
									-3.6182	C9
									-3.6182	Ppm1n
									-3.6182	Pgpep1l
									-3.6182	Nxf7
									-3.6182	AY074887
									-3.6182	Olfr586
									-3.6182	Pabpn1l
									-3.6182	Skint3
									-3.6182	Eif4e1b
									-3.6182	H2-Q1
									-3.6182	Gm12925
									-3.6182	Gm13112
									-3.6182	C130080G10Rik
									-3.6182	Gm28515
									-3.6182	Gm37756
									-3.6182	Gm35585
									-3.6182	Gm42456
									-3.6182	Gm38509
									-3.61782	Mpzl1
									-3.61422	Cd36
									-3.61401	Tamm41
									-3.61311	Spata46
									-3.61208	Wipf3
									-3.61159	Ttll10
									-3.60966	Cd34
									-3.6096	Lrrc17
									-3.60799	Galnt7
									-3.60745	Hist1h2ae
									-3.60667	Opalin
									-3.60643	Cd300a
									-3.60569	Pigyl
									-3.60522	Cpox
									-3.60397	Cmtm8
									-3.60224	Cd4
									-3.60197	Tmem185b
									-3.60096	Lancl3
									-3.59928	Cbfa2t3
[truncated: 4,882 more rows]

## Sheet: DataS2
Lhx6 bulk-RNA-Seq
Negative log2FC	Higher in Lhx6-EGFP+ Cortex
					E15-Cortex vs E15-Hypothalamus				P0-Cortex vs E15-Hypothalamus
Positive log2FC	Higher in Lhx6-EGFP+ Hypothalamus				logFC	Genename			logFC	Genename
					-11.5787	Gm26582			-3.5818	Alkal2
					-11.4422	Gm26617			-3.31289	Gpx8
					-11.0895	1110008L16Rik			-3.19314	Nxph2
					-10.9727	Cog5			-3.06777	Slc24a5
					-10.9432	Zfp93			-3.00193	Rpl5
					-10.7645	Gm42595			-2.88932	Tiparp
					-10.7219	Dbf4			-2.75661	Nr4a3
					-10.71	Spin2c			-2.73876	Mafb
					-10.6687	Mtrr			-2.72843	Gm26649
					-10.667	Tpra1			-2.68853	Sema3a
					-10.6581	Wdr5b			-2.67473	Gm42902
					-10.5198	4930516B21Rik			-2.6476	Gbx1
					-10.5187	Stac2			-2.61156	Maf
					-10.4915	Alkbh6			-2.58142	Gm26744
					-10.458	Gm28551			-2.57494	Snhg6
					-10.3748	Kptn			-2.57176	Dlx2
					-10.3089	Cyb5r1			-2.56476	Gm28151
					-10.2762	Wdr91			-2.55341	Gm17750
					-10.253	Setd1a			-2.54701	Nme2
					-10.242	Mvb12a			-2.5119	Tmsb15b1
					-10.2402	Ndufaf6			-2.49726	Gm43055
					-10.2187	Edaradd			-2.46323	Cox20
					-10.2155	Ebp			-2.45527	Mpped1
					-10.1896	4833413G10Rik			-2.44315	Pmaip1
					-10.0613	Pitpnm3			-2.44252	Tshz3
					-10.049	AI606181			-2.42609	4930538E20Rik
					-10.0426	Litaf			-2.41286	Eya4
					-10.0033	Nrg4			-2.4044	Sstr2
					-9.94172	Hdac8			-2.38602	Nop53
					-9.93831	Nfatc2ip			-2.37747	Epb41l4aos
					-9.93799	Thap3			-2.36845	Gdpd3
					-9.92745	Ubox5			-2.30385	Tcim
					-9.87591	6330409D20Rik			-2.29738	Arx
					-9.76442	Stk32a			-2.29345	Pola1
					-9.73666	Mrpl54			-2.28728	Cr2
					-9.73344	Sat2			-2.28579	Lrig3
					-9.70123	Myh11			-2.28527	Irf2bpl
					-9.67865	Irf6			-2.28255	Gm17202
					-9.65798	4930444A19Rik			-2.27834	Dact1
					-9.64361	Map1s			-2.2769	Cdk19
					-9.62823	Tacr1			-2.26957	BC037039
					-9.59734	Polrmt			-2.2671	Cd24a
					-9.58823	Gm43597			-2.23433	9330182L06Rik
					-9.57659	Ccdc8			-2.22465	Fosl2
					-9.56195	Spem1			-2.21997	Gm2464
					-9.56119	Pcyox1l			-2.21615	Gm11131
					-9.56119	Opn3			-2.20277	Neto1
					-9.56076	Mus81			-2.19787	Emd
					-9.55131	Cdh24			-2.1841	Mkx
					-9.52205	1700086L19Rik			-2.1771	A430106G13Rik
					-9.51128	Fam98c			-2.17673	Npm3
					-9.46262	Minpp1			-2.17213	Foxg1
					-9.45646	Naglu			-2.16672	1190002N15Rik
					-9.424	Prdm8			-2.16449	Lipg
					-9.42086	Oma1			-2.15976	Gxylt2
					-9.37352	Odaph			-2.15684	4930524O07Rik
					-9.36282	Gm16054			-2.14348	Phf21b
					-9.34408	Lyn			-2.135	Thbs1
					-9.31617	Osbpl3			-2.13157	Nfil3
					-9.22981	Cd46			-2.12046	Dlx6
					-9.16992	Tmem86a			-2.10309	Cited2
					-9.13759	Tctn3			-2.09348	Ptchd4
					-9.09617	Pml			-2.08914	Abcc2
					-9.07918	3010003L21Rik			-2.07887	Fam151b
					-9.05679	Sumf2			-2.07727	Hmgb3
					-9.05448	Evi2b			-2.0755	Actrt3
					-9.04056	Gm35715			-2.06563	Lhx8
					-9.03282	Rpusd1			-2.0628	Acr
					-8.96306	Josd2			-2.04919	Coq10b
					-8.93047	Mul1			-2.03495	Gm9962
					-8.89127	Gipc2			-2.02535	C130071C03Rik
					-8.87582	AI854703			-2.02411	Ano3
					-8.8546	Irf3			-2.00705	B3gnt5
					-8.81686	Drg2			-2.00132	Cd72
					-8.79448	Pacsin2			-1.99933	Pcdhb5
					-8.79209	Mxra7			-1.98791	EU599041
					-8.78589	Arhgap28			-1.98769	Gm45140
					-8.77483	Rbm3os			-1.98638	Junb
					-8.74274	Wdr46			-1.97846	Npy2r
					-8.69889	Flicr			-1.97644	Gm43948
					-8.68896	Eng			-1.97595	Homer1
					-8.68106	Dna2			-1.97442	Mef2c
					-8.67161	Slc7a4			-1.97114	Gm16853
					-8.66313	Grin2a			-1.96946	Tpsg1
					-8.5968	Rnls			-1.96513	Gm3739
					-8.5949	Nrde2			-1.9582	Slc45a2
					-8.55446	2510017J16Rik			-1.95687	2610042L04Rik
					-8.54411	Cenpl			-1.94704	Gm26742
					-8.52811	Timp4			-1.94054	Wisp3
					-8.51992	Dennd2a			-1.93347	Gm14232
					-8.51563	Gm27241			-1.92464	Gm29155
					-8.50052	Ttc41			-1.91631	Suv39h2
					-8.46064	Aaas			-1.90616	Gm17139
					-8.45642	Rangrf			-1.90594	Pcdh8
					-8.4034	Gm42669			-1.90569	Hist3h2a
					-8.34078	Acsf3			-1.90445	Dcx
					-8.30462	Palld			-1.90323	Spdya
					-8.24033	Cenpa			-1.90145	Kctd12
					-8.23193	Dyrk2			-1.89564	Uqcrb
					-8.22583	Tada1			-1.89134	5430416N02Rik
					-8.09426	Ptrh1			-1.89105	Pou3f3
					-7.96241	Gm43062			-1.88878	Egr4
					-7.95907	Clp1			-1.88667	Bmi1
					-7.9238	Slc24a1			-1.88624	Tcf12
					-7.91335	Pnpla2			-1.88617	Arhgap42
					-7.86705	Zscan25			-1.88501	Grem1
					-7.84822	Fezf2			-1.88472	Gm3252
					-7.79776	Tyms			-1.88044	Dsel
					-7.78437	Cep76			-1.87815	2510046G10Rik
					-7.76094	Pcdhb11			-1.87549	Zeb2
					-7.65071	Plekhh2			-1.87485	1700086L19Rik
					-7.63276	Haus5			-1.86988	1700124L16Rik
					-7.60246	Zbtb49			-1.86321	Gsdme
					-7.59969	Plek			-1.86174	Pantr1
					-7.59027	Ecel1			-1.85623	C030034I22Rik
					-7.53632	8030462N17Rik			-1.85375	Ptma
					-7.52511	Ext2			-1.84249	Lancl3
					-7.51763	Igf1			-1.8408	Bmp2
					-7.48389	Gadd45g			-1.83822	Rai2
					-7.47544	Adam21			-1.83428	Snrpe
					-7.45146	Thumpd2			-1.83162	Serpini1
					-7.40983	Cenpu			-1.83157	Sla
					-7.38199	Ddias			-1.82967	Usmg5
					-7.34629	S1pr2			-1.82763	Smim27
					-7.33591	Mcur1			-1.82762	Ackr3
					-7.33558	Gfra4			-1.82064	Ccdc174
					-7.33359	Zfp839			-1.81219	Sox6
					-7.32799	Alg1			-1.81044	Gm28196
					-7.31075	Cenpo			-1.80435	Gm5611
					-7.29824	Golt1b			-1.80381	Crh
					-7.29069	Tbc1d13			-1.80342	Gm44987
					-7.28122	Tfr2			-1.79572	Cdh7
					-7.27809	Ints11			-1.79419	Gm26584
					-7.27698	Leng9			-1.78999	Spry2
					-7.26889	Gng7			-1.78722	Ubald2
					-7.1959	Vwa5b2			-1.78673	Dlx1
					-7.18283	Wdr53			-1.78471	Hmgb2
					-7.16907	Tspan2			-1.78423	Fgfbp3
					-7.13563	1700017B05Rik			-1.78145	Cntd1
					-7.1281	Gm26853			-1.78011	Yrdc
					-7.08589	Lrrtm3			-1.77882	Mex3c
					-7.07524	Rnf26			-1.77773	Snrpg
					-6.9395	Lor			-1.77761	A830011K09Rik
					-6.91072	Dnmbp			-1.77169	Mbtd1
					-6.85325	Pef1			-1.76797	Sptssa
					-6.79904	Plod2			-1.76751	Pcdhb6
					-6.72404	Zkscan6			-1.76448	Hmgn1
					-6.69165	Eme2			-1.76439	Yes1
					-6.68144	Kctd21			-1.76072	Fkbp7
					-6.64709	Zfp53			-1.7577	Crebzf
					-6.58542	Lama4			-1.75684	Msi1
					-6.56761	B430203G13Rik			-1.75272	Abtb2
					-6.53796	Hspbp1			-1.75223	Crem
					-6.53747	Gpbp1l1			-1.7455	Tra2a
					-6.51561	Slc25a24			-1.74516	Taf13
					-6.44039	Gm16861			-1.74037	Abracl
					-6.38316	Aph1a			-1.73828	AF529169
					-6.22923	2210016F16Rik			-1.73546	Timm8a1
					-6.22519	Tmem132c			-1.7315	Hnrnpa0
					-6.20697	Bud13			-1.731	Rbm7
					-6.06049	Snapc4			-1.72872	H2afz
					-6.03788	Med27			-1.72716	Gm29394
					-6.03054	Slc35c2			-1.72565	Sox11
					-6.01717	Plekhb2			-1.71914	Mex3a
					-6.00589	Cx3cl1			-1.71495	Prrg1
					-5.99495	Ankrd61			-1.71354	Gng10
					-5.98308	Hsd17b11			-1.71168	Cwc25
					-5.9798	Pcdhb14			-1.70159	A330069E16Rik
					-5.97399	Oplah			-1.69938	Rpl39
					-5.96545	Stard3			-1.69711	Sh3bgrl
					-5.96534	Elk3			-1.69414	Gm43570
					-5.95031	Xkr8			-1.69376	Ube2d2a
					-5.93881	Gm13619			-1.6905	Rad51ap2
					-5.93346	Mfng			-1.6855	Cdh9
					-5.9132	Col19a1			-1.67741	Rrm1
					-5.85717	Cpxm2			-1.66177	Pdcl
					-5.78358	Syndig1			-1.6617	Slc10a1
					-5.76804	Gm37584			-1.66164	Gm17435
					-5.76551	Recql5			-1.66011	Egr2
					-5.69334	Tmem110			-1.66002	Adam1a
					-5.61165	Cep78			-1.65973	Cxcr4
					-5.56812	Plekhg2			-1.65427	Dnd1
					-5.55431	Rfx5			-1.65129	Lmnb1
					-5.55273	Sh3bp5l			-1.64555	Gm26733
					-5.52347	Elf1			-1.64345	4930579G24Rik
					-5.48609	B230307C23Rik			-1.6391	Napepld
					-5.46772	Wnt2b			-1.63801	Glcci1
					-5.37299	Rrp9			-1.634	Prickle2
					-5.36484	Yif1b			-1.63351	Zbtb10
					-5.32471	Pcbp3			-1.62953	Mn1
					-5.3213	Lyrm2			-1.62911	Mis18a
					-5.31797	Zfp637			-1.62859	Nkain2
					-5.2837	Rfx4			-1.62311	Arrdc3
					-5.27729	Ddx59			-1.6228	D030056L22Rik
					-5.25949	Ipo13			-1.62267	4921524J17Rik
					-5.24679	Gys1			-1.62146	Fut9
					-5.24619	Kcnh2			-1.61999	Ythdc1
					-5.20931	Iffo1			-1.61793	Nr4a2
					-5.19356	Cxcr4			-1.61777	Ovca2
					-5.11399	Wscd1			-1.6167	D16Ertd472e
					-5.10507	Mid1			-1.61345	Serf1
					-5.0731	Zbtb8os			-1.61319	Rbm3
					-5.06936	Lmln			-1.61189	Vbp1
					-5.01854	Zfp975			-1.6101	St8sia3os
					-4.96591	Kcnh1			-1.60681	B3galt2
					-4.90074	Ttr			-1.6055	Efs
					-4.85871	Ctsf			-1.60241	Tusc1
					-4.84426	E2f4			-1.59855	Scp2
					-4.7717	Myc			-1.59416	Llph
					-4.76487	Pacsin1			-1.58852	A130010J15Rik
					-4.75857	Znhit3			-1.58757	Mpped2
					-4.74819	Tmem150b			-1.58574	Plxna4os1
					-4.7055	Pagr1a			-1.58528	Zfp955a
					-4.67424	Grk5			-1.5852	Pate2
					-4.66561	Degs2			-1.58366	Ephx4
					-4.66442	Coq8b			-1.5834	Tmem243
					-4.66138	4930537H20Rik			-1.58157	Mageh1
					-4.65474	Fbln1			-1.58009	Wdr5b
					-4.65435	Lancl3			-1.57374	Ifrd1
					-4.64117	Npm3			-1.57343	Fos
					-4.59729	Spata13			-1.57236	Rgs2
					-4.58911	Lama3			-1.57187	Fam46a
					-4.56404	Crtac1			-1.57151	Cox7c
					-4.56192	Tnip1			-1.56902	Nop58
					-4.53186	Gm9938			-1.56729	Vps37b
					-4.51466	Pomt2			-1.56563	Gm37696
					-4.50869	Ndufa3			-1.56339	Rpl22l1
					-4.5041	Fam173b			-1.56328	4932702P03Rik
					-4.50369	Rrp12			-1.5612	Mex3b
					-4.50173	Mmp11			-1.56016	Ube2e1
					-4.48538	Mxd3			-1.55986	Gm43848
					-4.46453	1810024B03Rik			-1.55201	Slc27a5
					-4.44884	4930505M18Rik			-1.54721	Fam162a
					-4.42769	Gm26640			-1.54495	Rasd1
					-4.40207	Traf7			-1.54413	Caps2
					-4.37107	Gm26601			-1.54118	Gm6356
					-4.34252	Gm44737			-1.54055	Phf20l1
					-4.34171	Lin37			-1.54042	Polr2c
					-4.33843	Gm13610			-1.54009	Uckl1os
					-4.33333	Fbxl21			-1.53858	Gm10558
					-4.33122	0610009O20Rik			-1.53745	Zfp536
					-4.31633	Pofut1			-1.53706	Gm10501
					-4.30802	Stac			-1.53665	Tex30
					-4.25831	Satb2			-1.53637	Gm27209
					-4.24347	Cds1			-1.53531	Bok
					-4.24034	Gm28036			-1.53521	Gm2974
					-4.23539	Rpain			-1.53469	Mme
					-4.23523	Mgll			-1.53417	Rbmx
					-4.2226	Hexim2			-1.53153	Npas3
					-4.21647	Pdp2			-1.52848	Gm16973
					-4.2144	Taf5l			-1.52805	Pnrc1
					-4.20308	Lpcat4			-1.52465	Ndufc1
					-4.17428	Wdhd1			-1.52368	Fam72a
					-4.15795	Gm42851			-1.52304	Erbb4
					-4.14994	Zfp51			-1.52284	Exo5
					-4.13624	Fbxl22			-1.52234	Nme7
					-4.12102	Rbms2			-1.52121	Gm30873
					-4.11288	Fastkd1			-1.51969	Fgf5
					-4.1122	Slc45a1			-1.51892	Mir17hg
					-4.10653	Ube4bos1			-1.51855	Bet1
					-4.10414	Casz1			-1.5175	Mettl5
					-4.07964	Zfp647			-1.51571	Tcf4
					-4.07435	Heatr1			-1.51324	Dlx5
					-4.05943	Pim1			-1.51205	Nxph1
					-4.05716	Alg8			-1.5112	Armcx5
					-4.04791	Syna			-1.51115	Mynn
					-4.02437	Rasgrf2			-1.51035	Angptl3
					-4.01675	Itga8			-1.50859	Dse
					-3.98591	Psmg4			-1.50487	Rpl36al
					-3.97835	Cbr4			-1.50366	Rpl15
					-3.96473	Ptprr			-1.50348	Pde5a
					-3.96114	Zfp944			-1.50016	Srrm4os
					-3.95666	Accs			-1.49858	Zfas1
					-3.95033	Txnl4b			-1.49497	Spty2d1
					-3.92862	Actr6			-1.49468	Hdgfl3
					-3.92625	Carmil2			-1.49179	Otud1
					-3.92541	BC024139			-1.49114	Gm43062
					-3.90991	Cox17			-1.4911	5031425E22Rik
					-3.89764	Hells			-1.49105	3110039M20Rik
					-3.88255	Rabep2			-1.48878	Nr4a1
					-3.86767	Gm3764			-1.48668	Gm16386
					-3.86616	4833418N02Rik			-1.48544	Mfsd14b
					-3.86551	Hist2h2be			-1.48486	Pcdha4
					-3.86297	Glcci1			-1.48421	Gp1bb
					-3.85929	Pdk2			-1.48372	Ing2
					-3.83536	Gmppa			-1.48334	Rps25
					-3.80183	Zfp976			-1.48322	Abcb7
					-3.79109	Zfp551			-1.48252	Hexim1
					-3.76643	Rtl8c			-1.48161	Brdt
					-3.75764	Zfat			-1.47767	Gm2237
					-3.7569	Ccdc134			-1.47645	Rpl30
					-3.75069	Zfp677			-1.47622	Tceal9
					-3.74542	Mfap3l			-1.47571	H3f3b
					-3.74519	Mcm5			-1.47564	Gm12166
					-3.74056	N4bp2l1			-1.47523	Zfp566
					-3.71723	Gm20186			-1.47319	A930003A15Rik
					-3.70654	Atg4c			-1.47314	Gm17146
					-3.70097	Inpp5b			-1.47304	Ppp4r3a
					-3.68418	Neurod6			-1.47259	Cdk5r1
					-3.67774	Emc3			-1.47133	Gm38134
					-3.67639	Tpbgl			-1.47018	C330027C09Rik
					-3.6631	Zfp382			-1.47002	Lipo2
					-3.659	Cbx2			-1.46984	5033430I15Rik
					-3.65577	Zdhhc8			-1.46974	Selenok
					-3.64897	Gm42715			-1.46787	Draxin
					-3.64267	Id3			-1.46744	Rnf113a2
					-3.63924	Gm26733			-1.46563	Gm10401
					-3.62985	Fndc10			-1.46524	Zfp711
					-3.61918	Nckipsd			-1.46441	Gm26794
					-3.61285	Pcdhb6			-1.46419	Dazl
					-3.61153	Stk33			-1.46333	Slc25a3
					-3.59903	Qrsl1			-1.46091	Cox16
					-3.59489	1700109K24Rik			-1.46051	Pbld2
					-3.59006	Pcdhga3			-1.46047	Capn6
					-3.58748	2700016F22Rik			-1.45901	Rbm12b2
					-3.57488	Hs3st4			-1.45897	Limch1
					-3.57285	Galnt14			-1.45857	Gm42846
					-3.56896	Lxn			-1.45599	Hnmt
					-3.56529	Ogg1			-1.45582	Kif18a
					-3.56101	Rassf1			-1.4528	Zeb2os
					-3.55473	Flad1			-1.452	Clk1
					-3.55346	5031425E22Rik			-1.45179	Rps26
					-3.55091	Krt73			-1.45117	Nkapl
					-3.55076	Alk			-1.451	Jade1
					-3.54603	Mrps9			-1.44932	Galnt4
					-3.53902	Zfp335os			-1.44794	6720427I07Rik
					-3.53089	Gm19667			-1.44791	Cep76
					-3.51618	Ncln			-1.44537	Tinf2
					-3.51374	2900076A07Rik			-1.44408	Eif3e
					-3.50642	Nnt			-1.44362	Prpf38a
					-3.50502	Uvssa			-1.44278	Pcna-ps2
					-3.48119	Spata2			-1.4419	Fam107b
					-3.471	Cd276			-1.44108	Fam83d
					-3.4688	Nubp2			-1.43694	Rpp25
					-3.46755	Kctd17			-1.43462	Gm12355
					-3.46215	Prkcg			-1.43355	Fgf12
					-3.45221	4933406P04Rik			-1.43161	Nxt2
					-3.45213	Zfp628			-1.43021	Rpsa
					-3.44892	Ctdsp1			-1.42907	Chl1
					-3.4424	Ly75			-1.42829	Cox6c
					-3.43465	Cdh5			-1.42779	Bcl11a
					-3.43004	Tmem186			-1.4272	Krt10
					-3.42165	Slc22a5			-1.42632	Zfp81
					-3.42044	Slc25a19			-1.42547	Nox1
					-3.41589	Zfp128			-1.42431	Tmsb15b2
					-3.398	Smyd4			-1.42319	Qser1
					-3.38872	Olfml2b			-1.42242	Sema3d
					-3.38784	Sorbs2os			-1.42169	Satb1
					-3.38568	Dcaf12			-1.41727	Dhx9
					-3.37804	Cebpzos			-1.41656	Smarca5
					-3.37451	Pdcd6ip			-1.41521	Wtap
					-3.37105	Mto1			-1.41483	Spin4
					-3.37091	Sall1			-1.41471	Rbmxl1
					-3.36586	CK137956			-1.41312	Wdr90
					-3.36172	Cmss1			-1.41242	Rtl8b
					-3.36029	Mrs2			-1.41216	Mycn
					-3.34542	Urgcp			-1.4113	Gm3696
					-3.34134	Lamp5			-1.41019	Nabp1
					-3.33555	Spa17			-1.40885	Prkx
					-3.31163	Scamp2			-1.40691	Neb
					-3.3103	Pcdhb19			-1.40629	Dlx6os1
					-3.30883	Thsd7b			-1.40536	Kdm6b
					-3.30599	Pcdhga12			-1.40279	Ss18
					-3.30293	Prex2			-1.39968	Rnf138
					-3.29387	Pcdha12			-1.39866	Eif2s3x
					-3.27495	Mkrn2			-1.39835	Ivns1abp
					-3.27197	Lrrc75a			-1.39709	Gm15328
					-3.27148	Tepp			-1.39595	Plcb1
					-3.26834	Polm			-1.39482	Lrch2
					-3.26486	Ptrhd1			-1.39318	Gm26799
					-3.24588	Zfp830			-1.39308	Ptbp2
					-3.24492	Ephb6			-1.39176	Trit1
					-3.24254	Rab15			-1.3917	Sdcbp
					-3.23417	Mrpl44			-1.39129	Gm11816
					-3.23387	Orai1			-1.39105	Pcna
					-3.21745	Lrrc7			-1.3905	Cisd2
					-3.20501	Nol9			-1.38893	Sox2
					-3.19682	Fra10ac1			-1.38727	Galnt2
					-3.18359	1810055G02Rik			-1.38647	Kcns3
					-3.16711	Gpr165			-1.38581	Tomm20l
					-3.1519	Abt1			-1.3858	Gm37751
					-3.15017	Kirrel			-1.38491	Tmem178
					-3.1466	BC037039			-1.38466	Pkig
					-3.1456	Lins1			-1.38292	Alyref2
					-3.14073	Foxp4			-1.38048	Efnb2
					-3.13325	Clcc1			-1.37981	Fbxo5
					-3.12391	Zfp442			-1.37538	Abt1
					-3.09612	Phka1			-1.37491	L3hypdh
					-3.09021	Kat5			-1.3746	Tmem17
					-3.08754	Pet117			-1.37436	Slc6a15
					-3.08579	Slc41a1			-1.3728	Gdap10
					-3.08408	Aup1			-1.37248	Dnajc25
					-3.07445	Crat			-1.37161	Ccnl1
					-3.07407	Zfp369			-1.36968	Dbr1
					-3.07166	Mbp			-1.3692	Tmtc4
					-3.06778	Banf1			-1.36854	Slx1b
					-3.06665	Slc25a32			-1.3683	Ccar1
					-3.06509	Gm20721			-1.36684	A830082K12Rik
					-3.06216	Pex2			-1.36568	Gm17344
					-3.0598	Zbtb2			-1.36403	Rps19
					-3.05281	Cdc25b			-1.36369	Gm16054
					-3.04937	Dusp16			-1.36327	Arl5b
					-3.04475	Rpa2			-1.36304	Zfp281
					-3.04464	Gm6793			-1.36248	Fcho2
					-3.04222	Gm14326			-1.3613	Prr15
					-3.04123	Bcs1l			-1.36029	Gm43079
					-3.03615	Aplf			-1.36018	Zfp773
					-3.03017	Slc19a2			-1.35905	Arhgap5
					-3.02623	Dcaf15			-1.35721	Sox4
					-3.02451	Dgkg			-1.35608	St8sia4
					-3.01875	Slc26a2			-1.35534	Dpp10
					-3.01597	Gfm1			-1.35531	Bend5
					-3.00989	Mmp15			-1.35488	C1galt1
					-3.00785	Map2k3			-1.35358	Ndufa1
					-3.00035	Foxj2			-1.35356	Eef1e1
					-2.99139	Gfpt2			-1.35303	Phf6
					-2.9871	Zfp964			-1.3523	Eif4e
					-2.98595	Mlycd			-1.35226	Fbxl14
					-2.98029	Timm8a1			-1.35184	Spx
					-2.97893	Atrip			-1.35136	Mpp6
					-2.97829	Ptchd4			-1.35025	Gm44257
					-2.97783	Zfp120			-1.34923	Xpo1
					-2.96932	Gm44053			-1.3492	Dlgap1
					-2.96032	Slc50a1			-1.34909	Akap7
					-2.95128	Zfp108			-1.34872	Fmr1
					-2.9486	Tab1			-1.34763	St6gal2
					-2.94678	Irf2			-1.34747	1500026H17Rik
					-2.94631	2810029C07Rik			-1.34627	Xist
					-2.93837	Tmem230			-1.34517	Gpc2
					-2.93794	Kif24			-1.34461	Tuba1a
					-2.93618	Rp2			-1.34326	Gt(ROSA)26Sor
					-2.93069	Ap4m1			-1.34286	Zfp593
					-2.92864	Gm10699			-1.34073	Dnajc19
					-2.91565	Ttll11			-1.33988	Fbxl22
					-2.91309	Iqck			-1.33983	Osgin2
					-2.91219	Med8			-1.3391	Ahsa2
					-2.91218	Angptl2			-1.33865	0610010F05Rik
					-2.91055	Xrcc1			-1.33799	Ypel1
					-2.90915	Rnh1			-1.33719	Peli1
					-2.90808	Nle1			-1.33573	Gm26735
					-2.9021	Glrb			-1.33428	Rpl9
					-2.90111	Coq6			-1.33354	2610318N02Rik
					-2.89526	Brca2			-1.33334	Tle1
					-2.88986	Prkcq			-1.33286	Ncapg2
					-2.88138	Trmt12			-1.33191	Cdkn1c
					-2.88003	Egf			-1.33108	Tra2b
					-2.86975	Klhl42			-1.33093	Lsm8
					-2.86889	Clip4			-1.33035	Sap30
					-2.86353	Mss51			-1.33018	Mettl23
					-2.86308	Unc119b			-1.3288	Cnbp
					-2.8591	Casp7			-1.32859	Frmd3
					-2.85732	Urm1			-1.32824	Gm10762
					-2.85729	Slc44a2			-1.32792	Mpzl3
					-2.85601	Cdkl2			-1.32728	Spag4
					-2.85389	Zmym1			-1.32538	Ankrd12
					-2.85307	Etv5			-1.32488	Slain1
					-2.85088	1700088E04Rik			-1.32433	Gm13889
					-2.84634	Cpa2			-1.32316	Fgf7
					-2.83863	Zfp395			-1.32277	Sla2
					-2.82969	Smyd2			-1.3209	Gm43517
					-2.82965	Bcl2l11			-1.31964	Zfp868
					-2.82174	Sirt7			-1.31893	Snrpa1
					-2.81977	Gm38287			-1.31657	Rps27rt
					-2.81528	Dedd			-1.31545	Oxtr
					-2.81356	Cdk5rap1			-1.31477	Egr1
					-2.80832	Zbtb21			-1.31472	Yars2
					-2.80716	Tbc1d1			-1.31471	H3f3a
					-2.80413	Dip2a			-1.31463	Zbtb33
					-2.80206	Txnip			-1.31458	Gm10545
					-2.79538	Mef2d			-1.3141	Cetn3
					-2.79067	Dnajb5			-1.314	Gm26722
					-2.78675	Kcnip3			-1.31359	Oxr1
					-2.78562	Cdr2l			-1.31297	Strap
					-2.78336	Pex26			-1.31088	AI429214
					-2.78075	Glis2			-1.31018	Rit1
					-2.77975	Fn1			-1.3091	Tmem132b
					-2.77589	Tmem178			-1.30906	U2af1
					-2.77544	Akap10			-1.30866	Pcdhb9
					-2.77077	Serinc2			-1.30852	Armc10
					-2.7666	Lipa			-1.30672	Jun
					-2.76369	Foxred2			-1.30651	Slco5a1
					-2.7598	Tmem191c			-1.30567	Top2b
					-2.75856	Hinfp			-1.30559	Uchl3
					-2.75287	Pik3cd			-1.30534	Smc6
					-2.74818	Yipf3			-1.30502	Msl2
					-2.74316	Fgfr2			-1.30492	Gm26910
					-2.7376	Cntrob			-1.30428	Gm37637
					-2.7261	Dlgap2			-1.30415	Taf1d
					-2.71895	Ctsa			-1.30196	Srsf10
					-2.71792	Smox			-1.30124	Cpsf6
					-2.71516	Dtymk			-1.30086	Dnajb9
					-2.71218	Acrbp			-1.29968	Gm26803
					-2.70957	Orai2			-1.29943	Syncrip
					-2.70362	Cavin4			-1.29855	Skp1a
					-2.69751	Taz			-1.29845	Rnf103
					-2.69701	D930028M14Rik			-1.29791	Galntl6
					-2.69567	Gm16121			-1.29746	Zfp558
					-2.69308	1110015O18Rik			-1.29728	Thap11
					-2.69014	Pald1			-1.29665	Gm9917
					-2.68749	Ppp3cc			-1.2958	Tamm41
					-2.67595	Tchh			-1.29467	Gm21970
					-2.67356	5530401A14Rik			-1.29432	Atad5
					-2.67177	Ttll3			-1.29397	Fam133b
					-2.67118	Zranb3			-1.29366	Ccdc34
					-2.66935	Gm26786			-1.2931	Adam21
					-2.66795	Naf1			-1.29238	Srek1ip1
					-2.65888	Polg			-1.29172	Gm26631
					-2.65408	Pcdhgb5			-1.29164	Rock1
					-2.65033	Msrb2			-1.29152	Abca6
					-2.64156	Zfp820			-1.29062	Cog7
					-2.63905	Habp4			-1.28971	Atpif1
					-2.63568	C530050E15Rik			-1.28826	Maff
					-2.6326	Dhx35			-1.28788	Ppp1r14b
					-2.62537	Fancf			-1.28653	Nt5dc1
					-2.62269	L3mbtl2			-1.2865	Gm26756
					-2.6137	Adgrl4			-1.28374	Zbtb12
					-2.6104	Ppil6			-1.283	Hdac2
					-2.60487	Vgll4			-1.28257	Csde1
					-2.60486	1700124L16Rik			-1.28132	Dcun1d5
					-2.60394	Slc9a7			-1.28126	2700046G09Rik
					-2.59745	Arhgef25			-1.28044	Thoc2
					-2.59711	Alyref2			-1.27983	Cmc4
					-2.59179	Lcmt2			-1.27855	Eif2s2
					-2.58919	Agpat1			-1.2783	Pigx
					-2.58838	A430005L14Rik			-1.27807	Gpn3
					-2.58546	Timm10b			-1.27764	Rpl37
					-2.58223	Mfap2			-1.27714	Cox7b
					-2.57781	Zfp444			-1.27694	Eif3j2
					-2.5725	Pcnx2			-1.27544	Clvs2
					-2.57078	Slc35b4			-1.27508	Birc2
					-2.57047	Creb3			-1.27486	Nrep
					-2.56774	Tmem259			-1.27482	Zfp383
					-2.56675	Dcaf6			-1.27455	Pla2g4c
					-2.56573	Aldh3a2			-1.2733	Cfap58
					-2.55538	Nos1			-1.27305	Rps28
					-2.55018	P3h3			-1.27291	Gng2
					-2.53828	Banp			-1.272	Usp27x
					-2.53578	Ciapin1			-1.27015	Myef2
					-2.53416	Gm26823			-1.26908	Xpa
					-2.53101	Klf13			-1.26875	Srsf1
					-2.52578	Cacng3			-1.26828	Mapk8
					-2.5246	Dach2			-1.26825	Jrkl
					-2.524	Plekha3			-1.2679	Prpf39
					-2.52332	Tubg1			-1.26779	Dek
					-2.52288	Gm43848			-1.26741	Gm17056
					-2.51433	Ighmbp2			-1.26735	Gm30648
					-2.50866	Pigs			-1.26589	1600020E01Rik
					-2.50811	Fastk			-1.26488	Oxsm
					-2.50764	Syvn1			-1.26479	Slc30a4
					-2.50576	Zc3h3			-1.26336	Dnajb6
					-2.50537	Bnip1			-1.26318	Cnot6
					-2.50518	Tpgs1			-1.26299	Rab18
					-2.50339	Igf2bp1			-1.26255	Rhobtb3
					-2.50107	Rbak			-1.26224	Morc4
					-2.5008	Wwp2			-1.26219	Snurf
					-2.48951	Gm26533			-1.26083	Phtf1os
					-2.48814	Mpg			-1.25979	Nipsnap3b
					-2.48561	Mis18a			-1.25967	Zbtb26
					-2.48251	Zxdc			-1.25964	Sp2
					-2.47926	Rdh14			-1.25677	Tceal8
					-2.47353	Mid1ip1			-1.25402	Ing3
					-2.47235	Vcl			-1.2524	Glrx5
					-2.47201	Gm37634			-1.25231	Rad23b
					-2.46898	Mlst8			-1.25195	Slain2
					-2.46348	Magohb			-1.25182	Top1
					-2.4595	Htr2c			-1.25129	Tbc1d16
					-2.45839	Prps1l3			-1.24993	Ccdc59
					-2.45658	Kcnh8			-1.24911	Azin1
					-2.45264	Lhx4			-1.24658	Rbm12
					-2.45237	Zfp146			-1.24587	Rps21
					-2.44722	Mcam			-1.24485	Zfp945
					-2.44589	Ptcd1			-1.24221	Aldh1l2
					-2.44538	Creld2			-1.24204	Nudt4
					-2.44527	Thap4			-1.24065	Taf4
					-2.44125	Slc38a3			-1.23999	Gm20754
					-2.43903	Sned1			-1.23948	Tsga10
					-2.43805	Nr2e1			-1.23933	Gm17096
					-2.43506	Sfmbt2			-1.23866	Ryk
					-2.43485	Eif2d			-1.23801	Fam19a2
					-2.43475	Lrrc1			-1.23771	Arid4b
					-2.43458	Cep162			-1.23647	Uxs1
					-2.43287	Fyco1			-1.23521	Rasa1
					-2.43013	Kcnt1			-1.23457	Edaradd
					-2.42977	Uvrag			-1.23424	Pts
					-2.41927	Nol8			-1.23398	Gla
					-2.41491	Ubxn6			-1.23318	Glmn
					-2.41391	Zfp995			-1.23238	Gm28557
					-2.41355	Ubxn8			-1.232	Gpr27
					-2.41309	Cav1			-1.23188	Rad54b
					-2.40675	Plppr2			-1.23031	Thsd7a
					-2.40384	Myo1a			-1.22941	Adamts8
					-2.40352	Pknox1			-1.22902	Taf10
					-2.40153	Pik3r4			-1.22739	Usp1
					-2.40138	Gar1			-1.22701	Sox1
					-2.39856	Cisd2			-1.22682	Zfp397
					-2.39349	C77080			-1.22628	Btf3l4
					-2.39266	Rnf41			-1.22571	Pla2g4b
					-2.38754	Cstf1			-1.22532	Rplp0
					-2.38299	Prdm10			-1.22459	Tatdn1
					-2.38132	Mrpl19			-1.22457	Mettl9
					-2.38044	Inppl1			-1.22395	Hnrnpm
					-2.3778	Sema3f			-1.22378	Nog
					-2.376	Fbxo44			-1.2237	Rimklb
					-2.37577	Fbxo32			-1.22357	Cdk20
					-2.37475	Sap30l			-1.22353	Rmdn1
					-2.37202	Ptgr2			-1.22346	Stx19
					-2.37016	Lnx2			-1.22267	Fam171a2
					-2.36979	Bcl2l13			-1.22222	Tceal7
					-2.36953	Wdr81			-1.22198	Nampt
					-2.36705	BC051142			-1.22192	Esco1
					-2.3664	Tram1			-1.2219	Snhg12
					-2.36299	Plxnd1			-1.22067	Gm10031
					-2.36175	Ankrd52			-1.22063	Gm26768
					-2.36039	Tmem242			-1.2187	Samd5
					-2.3567	Efcab6			-1.21869	Gm15706
					-2.35191	Cand2			-1.21865	Fsip1
					-2.35166	Chm			-1.21865	Irf2bp2
					-2.34932	Pcdhga11			-1.21814	Mrps30
					-2.3487	Grn			-1.21774	Yipf4
					-2.34843	Arrdc4			-1.21729	Ndufc2
					-2.34512	Dbndd2			-1.21662	Ptgs2
					-2.34449	Natd1			-1.21657	Cwc15
					-2.3442	Rab11fip3			-1.21528	Rrs1
					-2.33909	Gemin8			-1.21431	Bri3
					-2.33444	Gm2a			-1.21421	Taf5
					-2.33133	Kdr			-1.2131	Phf14
					-2.33115	Ccnyl1			-1.213	Trove2
					-2.32809	Gatad2a			-1.21297	Hnrnpk
					-2.32648	Sema3a			-1.21256	Senp6
					-2.32461	Gm26981			-1.21251	Ric1
					-2.32209	Dleu7			-1.21243	Mir124-2hg
					-2.32118	Bphl			-1.21208	Txnrd1
					-2.32018	Tmod3			-1.21203	Mrpl32
					-2.31274	Yipf2			-1.21154	Oca2
					-2.30818	Tmem151a			-1.21154	Eef1akmt2
					-2.30766	Gm44777			-1.21078	D230017M19Rik
					-2.30611	Anapc10			-1.20994	Gm42878
					-2.30351	Uqcc1			-1.20832	Klhl5
					-2.30249	Tmco3			-1.20658	3110001I22Rik
					-2.29923	Neil1			-1.20573	Gnpnat1
					-2.29776	Ap3m2			-1.20569	Hnrnph1
					-2.2965	Zscan12			-1.20503	2020-09-02
					-2.29599	Gosr1			-1.2046	Gramd4
					-2.2957	Bmt2			-1.20418	Zfand5
					-2.29348	Ddx41			-1.20281	2810049E08Rik
					-2.2921	1700028K03Rik			-1.20129	Lix1l
					-2.29194	Ccdc171			-1.20113	Pdk3
					-2.29102	Gm26546			-1.20083	Gm43254
					-2.29006	Hgsnat			-1.20016	Mrpl50
					-2.28755	Rbm48			-1.19966	Prpsap2
					-2.28622	Masp1			-1.19958	Ythdf2
					-2.28616	Kcnk3			-1.1995	Fzd8
					-2.28569	Fam219b			-1.19876	Ezh2
					-2.28103	Eri2			-1.1986	Ccdc186
					-2.27945	Zfp426			-1.19799	Dars
					-2.27508	Trmt1			-1.19798	Sumo1
					-2.27184	Pcdhac1			-1.1976	Mrm3
					-2.27158	Nemp2			-1.19703	Ndufb3
					-2.2708	Gm28043			-1.19691	Fkbp5
					-2.27056	Sdk2			-1.1964	Hbegf
					-2.26973	Zfp101			-1.19507	Ccdc173
					-2.26954	Spg20			-1.19427	Acd
					-2.26935	C330027C09Rik			-1.19401	Ube2w
					-2.26009	Taf1a			-1.19391	Paip1
					-2.25982	Zw10			-1.19307	Zswim6
					-2.2549	Pik3r2			-1.19265	Siah1b
					-2.25295	Phf7			-1.19263	Zxdb
					-2.25134	Prpf6			-1.1923	Zfp473
					-2.25005	Clk3			-1.19136	Pop4
					-2.24816	Crabp2			-1.19094	Ppp3ca
					-2.24737	Enox2			-1.19091	Rwdd1
					-2.24188	Ppp1r3c			-1.19032	A230107N01Rik
					-2.24084	Zfp963			-1.19029	Naa50
					-2.2396	Mterf4			-1.19008	Chtop
					-2.2373	Pes1			-1.18995	A530017D24Rik
					-2.23554	Aldh9a1			-1.18906	Kif2a
					-2.23527	Nipa2			-1.18888	Sfpq
					-2.23179	Mindy4			-1.1887	Gm15892
					-2.22971	Rap2b			-1.18753	Gm26881
					-2.22967	Gm29666			-1.1873	1110002E22Rik
					-2.22835	Myo9b			-1.18558	Neto2
					-2.228	Pigm			-1.18531	Pum2
					-2.22716	Megf10			-1.18445	Gm26625
					-2.22318	2410131K14Rik			-1.1842	Npm1
					-2.22292	Bysl			-1.18406	2010107E04Rik
					-2.21609	Gstp1			-1.18386	Sephs1
					-2.21486	Tfe3			-1.18374	Ptp4a1
					-2.20814	Gpr158			-1.18207	Hspb11
					-2.19937	Slc35a4			-1.17895	G2e3
					-2.19559	Fam135b			-1.17833	Ndufb6
					-2.19401	Slc40a1			-1.17813	Gm4211
					-2.19196	Fam13a			-1.17812	Tmsb4x
					-2.18947	Zfp110			-1.17735	Dis3
					-2.18775	Nr6a1			-1.17665	Gm31305
					-2.18709	Kctd13			-1.17632	Ppp2r3a
					-2.1859	Svip			-1.17604	Ascl1
					-2.18353	Sema4b			-1.17512	Tmx3
					-2.18009	Wdr44			-1.17443	Id1
					-2.17988	Susd6			-1.1741	Eif1
					-2.1793	Mterf2			-1.17392	Npas1
					-2.17565	Rft1			-1.17382	Ccdc73
					-2.17496	Afg3l2			-1.17285	Caap1
					-2.17284	Trpm2			-1.17215	Hnrnpab
					-2.17215	Pde9a			-1.17211	Chchd1
					-2.16648	Cep112			-1.17171	Cdkn1b
					-2.1573	Zfp563			-1.16985	Fubp1
					-2.15176	Ftx			-1.16944	Rps11
					-2.15155	Pop1			-1.16896	Micalcl
					-2.14831	Fam60a			-1.16792	Btg1
					-2.14615	Btbd6			-1.16768	Dusp6
					-2.14614	Fam57a			-1.16691	Ppig
					-2.14599	Tcte2			-1.16684	Rpl38
					-2.14325	Tax1bp3			-1.16589	Ssb
					-2.14244	Gm37233			-1.16519	Zfp560
					-2.14016	Kcnc3			-1.16497	Pcdhb11
					-2.13552	Zfp12			-1.16388	Kdm4a
					-2.1319	Cdc42se1			-1.16378	Dmtf1
					-2.12995	Parp2			-1.16288	Rap1a
					-2.12988	Tvp23a			-1.16249	Calb1
					-2.12949	Zfp747			-1.16236	Scml2
					-2.12783	Abcf3			-1.16217	Epc2
					-2.12472	Tcf3			-1.16209	Arl6ip6
					-2.124	Spns2			-1.16187	Amd1
					-2.12395	Wdr19			-1.16143	Rpl12
					-2.11875	Zfp513			-1.16131	Setbp1
					-2.11692	Zfp36l1			-1.16105	Ranbp17
					-2.11189	Commd10			-1.16092	Cyp4x1os
					-2.10758	Diaph3			-1.16035	Rpl22
					-2.10639	2310033P09Rik			-1.15922	Cbfb
					-2.10325	Cwf19l1			-1.15921	Car2
					-2.10201	Pex12			-1.15884	4921504A21Rik
					-2.10058	Nebl			-1.1586	Fam49b
					-2.09807	Plpp3			-1.15769	Megf9
					-2.09803	Gtpbp2			-1.15655	Rpl19
					-2.09756	Cr1l			-1.15628	Nipbl
					-2.09728	Gm28035			-1.15597	Anp32a
					-2.09694	Tmem241			-1.15536	Barx2
					-2.09664	Ccdc92b			-1.15536	Rgs13
					-2.09645	Unc119			-1.15513	Gjd2
					-2.09459	Epha6			-1.15505	Zfp62
					-2.09382	Dnajc1			-1.15476	Gm4524
					-2.09231	Efcab14			-1.15366	Rab31
					-2.09156	Stat2			-1.15353	Tsg101
					-2.09101	Cldn34c1			-1.1527	Gm26723
					-2.08928	L3mbtl4			-1.15197	Lin7c
					-2.08832	Fosl1			-1.15159	Gm44170
					-2.08764	Rbm41			-1.15143	Gm3558
					-2.08514	Wdr24			-1.15072	Gm5914
					-2.07984	Scamp5			-1.14979	Cux2
					-2.07918	Depdc1a			-1.14922	Ttc28
					-2.07874	Fahd2a			-1.14854	Zfp768
					-2.0775	Atxn3			-1.14815	4732440D04Rik
					-2.07481	Crot			-1.14771	Scrt2
					-2.0738	Prrt1			-1.14676	Cep85l
					-2.07336	Mpdu1			-1.14651	Pole4
					-2.06908	Fndc4			-1.14642	6720489N17Rik
					-2.06843	Senp8			-1.14637	Tube1
					-2.06603	Rgs12			-1.14603	Rbm39
					-2.06297	Zfp84			-1.14468	Fkbp3
					-2.06025	Zbtb17			-1.14437	Naalad2
					-2.05944	Ntmt1			-1.14435	Zcchc11
					-2.0554	A930015D03Rik			-1.14425	Srp19
					-2.05493	Cnot3			-1.14395	Zbtb11
					-2.05345	Ift52			-1.14293	Gm26981
					-2.05325	Znhit1			-1.14246	Pias2
					-2.05193	Tor1aip1			-1.14244	Odc1
					-2.05018	Nup210			-1.14137	Cenpq
					-2.04947	Prune1			-1.14102	Immp1l
					-2.04873	Tmem206			-1.14074	Selenos
					-2.04751	Paqr7			-1.1406	Ap4s1
					-2.04583	Arid3b			-1.13917	Hopx
					-2.04525	Rims4			-1.13893	Rap2c
					-2.04138	Efl1			-1.13873	Golm1
					-2.03089	Sbf2			-1.13852	Tpt1
					-2.03019	Chchd7			-1.13766	Stx7
					-2.02954	Adarb1			-1.13764	Ube2d3
					-2.02734	U2af1l4			-1.13686	Gm26658
					-2.02695	Ltbp3			-1.13615	Snrpf
					-2.02508	Uxs1			-1.13509	Jmy
					-2.02097	Elk1			-1.13506	Npr3
					-2.02006	Ddah2			-1.13423	Cox5a
					-2.01849	Spryd3			-1.13338	2300009A05Rik
					-2.0174	Rad51			-1.13336	Mapt
					-2.01495	H3f3aos			-1.13218	Rps20
					-2.01422	Icam1			-1.13192	Nt5c3
					-2.01245	Glrx			-1.13128	3300002I08Rik
					-2.01172	Rnf180			-1.12995	Gm26606
					-2.01136	Timm17b			-1.12961	Kctd8
					-2.01121	Usp36			-1.12821	Gm44709
					-2.01101	Taf6l			-1.128	Zfp799
					-2.01077	Pfn4			-1.12799	1700096K18Rik
					-2.00993	Nsmaf			-1.12745	Tab3
					-2.00637	Foxk1			-1.12734	Zfp131
					-2.00576	2700097O09Rik			-1.12721	Gpsm2
					-2.00535	Neb			-1.12696	AI606181
					-2.00383	Actr8			-1.12688	Rnf2
					-2.0009	Pan3			-1.12679	Fbxo32
					-1.99819	Mafb			-1.12597	Kcnmb2
					-1.99742	Sema4f			-1.12538	Laptm4a
					-1.99707	Zdhhc12			-1.12522	Sde2
					-1.99696	Osbpl11			-1.12504	Jpx
					-1.99695	Phldb2			-1.12479	Eif1ax
					-1.9939	Wdr45			-1.12462	Nudt19
					-1.99244	Mettl17			-1.1236	Fbxo47
					-1.99207	Lrrc8a			-1.12189	Kansl1l
					-1.98959	Ulk3			-1.12143	Ofd1
					-1.98861	Tmx3			-1.12133	Gm20537
					-1.98777	Chpt1			-1.12006	Mrpl52
					-1.98474	Clvs2			-1.11915	Klf4
					-1.98386	Mindy1			-1.11902	Wdr13
					-1.98353	Mark2			-1.11877	Ankrd23
					-1.98353	Frmd4b			-1.11813	Gm9833
					-1.98178	Maf			-1.11735	Tox3
					-1.98161	Smoc1			-1.11651	Gm42457
					-1.98087	Lrrc45			-1.11613	9330159F19Rik
					-1.98019	Slc12a2			-1.11587	Stox2
					-1.98007	Cntln			-1.11454	Sh3bp5
					-1.97605	Eaf1			-1.1141	Akap10
					-1.97582	Ubr2			-1.11382	Gm26896
					-1.97505	Efnb1			-1.11381	Pfdn4
					-1.97152	Wdtc1			-1.11317	Sertad4
					-1.97146	Pitpnm2			-1.11308	Gm20716
					-1.97119	Cdk5rap3			-1.11302	Avpr1a
					-1.97012	Gabpb2			-1.11263	Rsbn1
					-1.9685	Tmem198			-1.11262	Ccdc47
					-1.96585	Dnpep			-1.11261	Grm5
					-1.96388	Rap1gds1			-1.11258	Spast
					-1.96257	Tmppe			-1.11204	Gfpt2
					-1.95862	Ets1			-1.11135	Rpl26
					-1.95716	Thbs1			-1.11093	Fam208b
					-1.95566	Apex2			-1.11087	Msl3l2
					-1.95186	Zfp661			-1.10985	Csnk2a1
					-1.95175	Yipf4			-1.1094	Kdm1b
					-1.94949	Crbn			-1.10918	Pcmtd2
					-1.94705	5730522E02Rik			-1.1085	D3Ertd751e
					-1.94578	Intu			-1.10799	Gm17477
					-1.94437	Nos1ap			-1.10719	Chic2
					-1.94245	Tctn1			-1.10701	Spats2
					-1.94203	Fbxl12os			-1.10661	Klhl15
					-1.93987	Myo1e			-1.10621	Esm1
					-1.93897	Lag3			-1.10571	Vil1
					-1.93832	Oaz3			-1.10541	Zfp57
					-1.93795	Lemd1			-1.10518	Sem1
					-1.93484	Gdap10			-1.10495	Mipol1
					-1.93378	Ccdc97			-1.1049	Dlx1as
					-1.93248	Zfp746			-1.10464	Atf1
					-1.93137	Dhps			-1.10406	Fam228b
					-1.9292	Isyna1			-1.10372	Lysmd2
					-1.92907	Garem2			-1.10302	Hmgb1
					-1.92614	Foxn3			-1.10283	Flrt2
					-1.92514	Nxph2			-1.10235	Zfp101
					-1.92303	Mrpl11			-1.10049	Cntn6
					-1.92291	Wls			-1.09987	Ehbp1
					-1.92171	Sdhaf2			-1.09927	Pof1b
					-1.91704	Gipc1			-1.09917	Spata1
					-1.91394	Ccdc15			-1.09912	B230398E01Rik
					-1.91341	Gm17096			-1.09808	Dmd
					-1.91341	2810032G03Rik			-1.09792	Zfp248
					-1.91257	Zdhhc18			-1.0973	Ccdc38
					-1.91255	Tmem14a			-1.0971	Fam98b
					-1.91129	Atic			-1.097	Sap30l
					-1.91128	Ppp1r15a			-1.09671	2020-03-05
					-1.91078	Gmds			-1.09533	Fbxl3
					-1.91031	Alg14			-1.0935	Gm45902
					-1.90789	Gm9828			-1.09339	Kcnrg
					-1.90577	Tob2			-1.09268	Mfsd8
					-1.90435	Pycard			-1.09176	Elavl2
					-1.90273	Pla2g15			-1.09142	2020-03-08
					-1.90239	Brinp2			-1.09106	Rhno1
					-1.89361	Pfas			-1.09103	Nrg4
					-1.89235	Wdr48			-1.09091	Rsrp1
					-1.89183	Ankrd27			-1.09055	Smndc1
					-1.8915	Zfp287			-1.09037	Gabarapl2
					-1.88796	Zfand2b			-1.08915	Dzip3
					-1.88429	Gucy1a1			-1.08813	Ran
					-1.8841	4933408B17Rik			-1.08763	Lsm3
					-1.88375	Arhgap29			-1.08652	Rgs10
					-1.8836	C2cd2l			-1.08644	Sh2d4b
					-1.88342	Gm26860			-1.08616	Pdzd4
					-1.88266	Itpkb			-1.08548	Tmem68
					-1.88153	Tbkbp1			-1.08498	Skil
					-1.87918	Hist1h2bc			-1.08464	Srsf3
					-1.8786	Gm43660			-1.08444	Ccny
					-1.87716	Urb2			-1.08435	Mpc2
					-1.87373	Tpd52l2			-1.08338	Rps5
					-1.87352	Ccne1			-1.08334	Ddx6
					-1.87248	Mob1b			-1.08284	Stk33
					-1.87177	Nbas			-1.08213	Cep57
					-1.87045	Fam174b			-1.08099	Fam129c
					-1.86898	Grina			-1.08081	Prelid3b
					-1.86885	Rhob			-1.07919	Wdr89
					-1.86742	Tmem126a			-1.07896	Cebpz
					-1.86622	Ints4			-1.07839	1700030K09Rik
					-1.86595	Pcnt			-1.07838	Homer3
					-1.86554	Timm23			-1.07807	Trmt112
					-1.86535	Gorab			-1.07732	Luc7l2
					-1.85807	Camkmt			-1.07699	Bambi
					-1.85806	Cog6			-1.07621	Marcks
					-1.85569	Praf2			-1.07606	Rnd3
					-1.85423	Chchd4			-1.07598	Ybx1
					-1.85406	H19			-1.07553	Fam208a
					-1.85249	Gm15612			-1.07452	Gm26563
					-1.84973	Rasl10b			-1.07433	Map2k6
					-1.84966	0610037L13Rik			-1.07429	Rps23
					-1.84766	Pcdha2			-1.07312	Zfp182
					-1.84702	Tiam1			-1.07311	Arih1
					-1.84678	Rgs9			-1.07249	Yy1
					-1.84589	Rrs1			-1.07159	Lsm14b
					-1.84367	Grip2			-1.07141	Zdhhc20
					-1.8434	Tns3			-1.07064	Hacd1
					-1.84328	Mycn			-1.07063	A230057D06Rik
					-1.84313	Pth1r			-1.0705	Lysmd3
					-1.84001	Heph			-1.06996	Tomm7
					-1.83894	Mfsd14b			-1.06924	Csnk1a1
					-1.83844	Cdc14b			-1.06896	3830408C21Rik
					-1.83781	Eno4			-1.06896	Gm26771
					-1.83751	Ipo8			-1.06857	Ddx50
					-1.83623	Cbfa2t3			-1.06831	Rnft1
					-1.83365	Cux2			-1.06776	Ube2b
					-1.82741	Jcad			-1.06725	Casp2
					-1.82665	2020-03-02			-1.06638	Mmp23
					-1.82489	Kat2b			-1.06528	Meioc
					-1.82407	Slc30a4			-1.06528	Raly
					-1.82403	Crebl2			-1.06524	Zfp229
					-1.82296	Mtx1			-1.06475	Rpl37a
					-1.82181	Tgfb3			-1.06424	Pibf1
					-1.82147	Dsel			-1.06404	Zscan18
					-1.81703	Mrps33			-1.06361	Pdzrn3
					-1.81427	St8sia5			-1.0634	Fam76b
					-1.81366	Mfsd1			-1.0633	Hist1h1c
					-1.81286	Rpap3			-1.06294	Wdr20
					-1.80978	Dact1			-1.06289	Mplkip
					-1.80963	Gm27022			-1.06269	Traf3ip2
					-1.80873	Spx			-1.06123	Snrpc
					-1.80818	Baiap2l1			-1.061	Malsu1
					-1.80612	Zeb2			-1.0609	Arl5a
					-1.80428	Mpped1			-1.05964	Tsc22d2
					-1.80124	Rps6ka2			-1.05963	Tcte1
					-1.8004	St6galnac4			-1.05944	Znrd1
					-1.79504	Edc4			-1.05937	Gm15594
					-1.79322	Hadha			-1.05845	Gm19325
					-1.79019	Aldh5a1			-1.05803	Rnf225
					-1.78853	Prr7			-1.05741	Eif3j1
					-1.78794	Adk			-1.05706	Hnrnpll
					-1.7871	Rad9b			-1.05666	Smarce1
					-1.78507	Kcnmb4			-1.05621	Rpl23
					-1.78476	Klhdc3			-1.05545	Mtpn
					-1.784	Rasgrf1			-1.05518	A930033H14Rik
					-1.78398	Dgkq			-1.05493	Tnpo1
					-1.78357	Ecsit			-1.05432	Hnrnpa3
					-1.78277	Gm28529			-1.0535	Ddx5
					-1.78249	Parvb			-1.05331	Tbc1d4
					-1.78235	Gm26530			-1.053	Eloc
					-1.78196	Dhodh			-1.05296	Hnrnpu
					-1.78029	Dio3			-1.05273	Mtbp
					-1.78021	Slc27a1			-1.05251	Rpe
					-1.77963	Zfp276			-1.05209	Ncl
					-1.77914	Ube2w			-1.05175	Grm3
					-1.77729	Cox15			-1.05115	Hnrnpr
					-1.77434	Suv39h1			-1.05089	Pygo1
					-1.77282	Mmachc			-1.05015	Bcas2
					-1.77041	Cenpc1			-1.04837	Ssr3
					-1.76881	Fuk			-1.04794	Rab30
					-1.76707	Gtf2f1			-1.04696	Ppp3r2
					-1.76148	Aurka			-1.04676	Trim8
					-1.76114	Eomes			-1.04652	Eny2
					-1.75957	Bcl7b			-1.0462	Cps1
					-1.75905	Cd59a			-1.04589	Rbm48
					-1.75902	Kcnf1			-1.0457	Gpr21
					-1.75823	Prkab1			-1.04526	Cenpj
					-1.756	Rprm			-1.04487	Ndufa4
					-1.75476	Gm11872			-1.04467	2410004B18Rik
					-1.75428	Utp20			-1.04462	A730011C13Rik
					-1.75081	Osbpl1a			-1.04417	H2afv
					-1.74941	Atp5g2			-1.04331	Cdc6
					-1.74662	A230057D06Rik			-1.04196	Sclt1
					-1.74552	Cyr61			-1.04134	Proz
					-1.74017	Cln5			-1.0413	Pnpla8
					-1.73799	Mxd4			-1.04102	Eef1b2
					-1.73725	Pitpnc1			-1.04039	Cdc42ep3
					-1.73705	Hdac10			-1.03966	Zfp451
					-1.737	Crls1			-1.03917	Rps6ka5
					-1.73655	Togaram1			-1.03891	Rad17
					-1.73607	Larp6			-1.03867	Cdkn2aip
					-1.73445	B3gnt5			-1.03829	AI504432
					-1.73373	Prkx			-1.03781	Rcor2
					-1.73362	Mllt1			-1.03757	Gucy1a1
					-1.73262	Gm15624			-1.03716	Zfp428
					-1.73225	Rexo2			-1.03646	Hs3st1
					-1.72902	Slc46a1			-1.03638	Mzt1
					-1.72885	Kifc3			-1.0362	Gm10260
					-1.72632	Ssna1			-1.03614	Gm20517
					-1.7255	Ncaph2			-1.036	Ptx3
					-1.72457	D11Wsu47e			-1.0351	Prr18
					-1.72234	Apmap			-1.03502	Zfp354c
					-1.71965	Ints12			-1.03502	Tvp23b
					-1.71835	Mrps18c			-1.03451	Ppil1
					-1.71831	Wnk4			-1.03428	Phykpl
					-1.71819	Gfer			-1.03399	Chmp4c
					-1.71816	Kmt2d			-1.03382	Kpnb1
					-1.71667	Gaa			-1.03376	Pspc1
					-1.71652	Usp45			-1.03357	Usp50
					-1.71639	Rab28			-1.03302	Fam174a
					-1.71165	Lats2			-1.03254	Pfn2
					-1.71102	AK157302			-1.03244	Rps4x
					-1.70668	Miip			-1.03228	Hnrnpa1
					-1.7054	Zscan26			-1.03217	Fibin
					-1.70313	Washc4			-1.03186	Bend4
					-1.70211	Fbxo46			-1.03163	Fam8a1
					-1.70109	Wdr74			-1.03161	Gm8773
					-1.69951	Sgsm1			-1.02933	Cxxc4
					-1.69928	Tubgcp4			-1.02923	Mcts1
					-1.69807	Zfp955a			-1.02922	Tmem65
					-1.6973	Fbxo18			-1.02914	Nemf
					-1.69537	Ppdpf			-1.02869	Ccng2
					-1.69283	Kctd1			-1.0286	Rap1b
					-1.69221	Myl6b			-1.02856	Klhl8
					-1.69094	Man2c1			-1.02794	Setd7
					-1.69044	Adar			-1.02783	Fancf
					-1.68932	Coro1b			-1.0273	Ddx21
					-1.68698	Tceanc2			-1.02721	Erlec1
					-1.68589	Tm4sf1			-1.02712	Ndufaf4
					-1.68521	Phlda1			-1.02675	Usf2
					-1.68345	Dpy19l4			-1.02623	Matr3
					-1.68126	Pygo2			-1.02532	Ddx3y
					-1.68101	5730480H06Rik			-1.02516	Palb2
					-1.68097	Tshr			-1.0251	Il1rapl1
					-1.68067	D230025D16Rik			-1.02486	Mbtps2
					-1.68009	Tmcc2			-1.02458	Klhl14
					-1.6793	Gm2464			-1.02409	2010015M23Rik
					-1.67911	Aspscr1			-1.0236	Mtm1
					-1.67855	Zfp959			-1.02319	Tubb2b
					-1.67521	Dpm2			-1.02308	Bclaf3
					-1.67472	Zfp668			-1.02286	Thoc7
					-1.67444	Ubap1			-1.0227	Ch25h
					-1.67363	Polh			-1.02244	Cmtr2
					-1.67255	Setd7			-1.02239	Cd1d1
					-1.67126	Plekhj1			-1.02232	Ell2
					-1.66932	Rrp1b			-1.02168	Smim4
					-1.66803	Dpagt1			-1.02161	Smc3
					-1.66799	Tada2b			-1.02117	Dld
					-1.6642	Pld2			-1.021	Lin9
					-1.66268	Nomo1			-1.02079	Ip6k2
					-1.66247	Tagap1			-1.0205	Zfp114
					-1.6622	Fam96b			-1.01997	Set
					-1.66219	Zfp354a			-1.01922	Yod1
					-1.65991	Ppwd1			-1.01852	Zbtb2
					-1.65988	Map3k13			-1.01822	Sarnp
					-1.65972	Sft2d1			-1.01745	Mrto4
					-1.65787	Acadvl			-1.01723	Hnrnpf
					-1.65784	Usp40			-1.01651	Rtl8a
					-1.65688	Megf8			-1.01568	Sh3rf3
					-1.65409	Vrk3			-1.01549	Wnt7a
					-1.65266	Clpb			-1.01536	Tbata
					-1.65194	Cat			-1.01526	Zcchc9
					-1.65047	Nup188			-1.01468	Dnah14
					-1.65032	Lrrc59			-1.01446	Mylip
					-1.64877	Fam120b			-1.01445	Slirp
					-1.646	Tmem41a			-1.01442	Cop1
					-1.64569	Chst15			-1.01429	Nsmce4a
					-1.64562	Slitrk5			-1.01343	B3gntl1
					-1.6454	Selenoo			-1.0132	Ndufs4
					-1.64495	2010111I01Rik			-1.01271	Mrps18c
					-1.64456	Itsn2			-1.0125	Trmt10c
					-1.64404	Gpc6			-1.01194	Haus6
					-1.64296	Gm26982			-1.01027	Hist1h2bc
					-1.64243	Pigo			-1.00989	Fosb
					-1.64228	Pdk1			-1.00988	Rif1
					-1.6416	Cecr6			-1.00953	Mtx2
					-1.64058	Mettl21a			-1.00941	Rnf146
					-1.63922	Vps33a			-1.00934	Gkap1
					-1.63686	Washc3			-1.00909	Dyx1c1
					-1.63584	Asic4			-1.00836	Arl13b
					-1.63508	Akap13			-1.00815	Serinc1
					-1.63481	Mrpl1			-1.00806	Vps4b
					-1.6343	Mau2			-1.00797	Cggbp1
					-1.6329	Smurf2			-1.00772	Slc25a32
					-1.6324	Gm21092			-1.00758	Adss
					-1.63131	Rnf150			-1.00743	Slc4a7
					-1.63032	Nop14			-1.00732	Tmeff1
					-1.62903	Sertad2			-1.00729	Bzw1
					-1.62831	Lrif1			-1.00688	Vav2
					-1.6275	Usp12			-1.00683	Gm27042
					-1.62523	Mrpl22			-1.00676	Sgpp1
					-1.62459	Mon1a			-1.00589	Chsy1
					-1.6236	Aifm1			-1.00566	Bmt2
					-1.62318	Hyls1			-1.00562	Zfp638
					-1.62247	Sav1			-1.00529	Erbin
					-1.62213	Bnip3			-1.0044	Gdf1
					-1.62094	Mapk1ip1			-1.00437	Rb1cc1
					-1.61828	Xndc1			-1.0043	Dleu7
					-1.61438	Capn6			-1.00344	Vamp7
					-1.61413	Nrbf2			-1.00262	Btaf1
					-1.61287	Zfp280b			-1.00259	Hnrnpc
					-1.61212	Moxd1			-1.00258	Rbm18
					-1.61191	Mon1b			-1.00253	Dynlt1
					-1.61014	Ufsp2			-1.00235	Pip5k1a
					-1.60991	F13a1			-1.00233	Sestd1
					-1.60679	Mtfmt			-1.00171	Map3k2
					-1.60402	2700081O15Rik			-1.00156	Zfp760
					-1.60365	Chsy1			-1.00106	Gm35040
					-1.60185	Glce			-1.00059	Pdcd10
					-1.59759	Rab11fip5			-1.00016	Thumpd2
					-1.59568	Mc4r			-1.00003	Nudt10
					-1.59557	Rbp1			-1	Klf6
					-1.59478	Rai2			-0.999934	2510017J16Rik
					-1.59454	Trak1			-0.999664	Tmem170b
					-1.59432	Ube2v1			-0.999509	Ube2g1
					-1.59321	Edem1			-0.999091	Lamtor5
					-1.5897	Trim23			-0.998805	Gnl3
					-1.58721	Ovgp1			-0.998365	Myt1l
					-1.5872	A230057D06Rik			-0.997583	Fnbp4
					-1.58713	Tet2			-0.997359	Katnbl1
					-1.58616	Atp7a			-0.996806	Acbd5
					-1.58579	Gm26697			-0.996495	Apc
					-1.58537	Foxj1			-0.996377	Slc35a5
					-1.58365	Bola2			-0.996041	Ube2e3
					-1.58314	Abca5			-0.995707	Dexi
					-1.58255	Tmem266			-0.995531	Sp4
					-1.58209	Nck1			-0.994807	N4bp2l2
					-1.58123	Spout1			-0.994748	Snapc1
					-1.57923	Carmil1			-0.994226	Pwwp2a
					-1.57896	Gjc1			-0.99412	Rnf139
					-1.57745	Ccdc174			-0.993179	Zfp953
					-1.57713	Zdhhc15			-0.992703	Atp5k
					-1.57627	Matk			-0.989371	Oat
					-1.57572	Gas2			-0.989251	Ppp1cb
					-1.57253	Nr1d1			-0.9889	Zbtb44
					-1.57151	Arpc4			-0.988774	Sh3glb1
					-1.5696	Mamld1			-0.988628	Fam204a
					-1.566	Zfp143			-0.988089	Alkbh1
					-1.56455	Efnb2			-0.987945	Mthfd2l
					-1.56368	Mrpl23			-0.987302	Cenpl
					-1.55891	Gyg			-0.98698	Gtf2f2
					-1.55882	Eef2k			-0.986929	Rad18
					-1.55735	Ccdc84			-0.986832	Khdrbs3
					-1.55675	Serinc4			-0.985056	Appl1
					-1.55442	Dnajc10			-0.985008	Eid2
					-1.55417	B4galt7			-0.984536	Prok2
					-1.55207	Usp6nl			-0.984474	Prpf19
					-1.55151	Ercc3			-0.984332	Tfrc
					-1.5504	Mettl8			-0.984074	Rnf7
					-1.55013	Fam234b			-0.983009	Rcbtb2
					-1.54875	Men1			-0.982886	Syt14
					-1.54847	Evc2			-0.98207	Fyttd1
					-1.54777	Tprkb			-0.98205	Zfp60
					-1.54776	Trim25			-0.981685	Rc3h2
					-1.54485	Cops4			-0.981272	Zc4h2
					-1.54405	Adap1			-0.981025	Gdf10
					-1.54231	Lta4h			-0.980892	4933428G20Rik
					-1.54174	Acbd6			-0.980872	Crk
					-1.54129	Timm21			-0.980747	Zfp326
					-1.53959	Tspan5			-0.980187	Txndc17
					-1.53771	Scube1			-0.97988	Ppid
					-1.53704	Nck2			-0.979377	Rcbtb1
					-1.53603	Fam214a			-0.979066	Fam198b
					-1.53532	Cntn2			-0.979029	Trim23
					-1.53458	Tagln2			-0.978437	Taf6
					-1.53425	Tox3			-0.978253	Zfp82
					-1.53286	Ccdc191			-0.978112	Cacybp
					-1.53231	Lrrc20			-0.977873	Dnaja1
					-1.5311	Megf11			-0.976831	Dhx15
					-1.53057	Ipo9			-0.976408	Prkd3
					-1.52964	Prim2			-0.976254	Zfp354b
					-1.52854	Tbl1x			-0.97588	4930590J08Rik
					-1.52834	Ift172			-0.975742	Cdv3
					-1.52816	Tes			-0.975713	Tmem126a
					-1.52761	Nsun5			-0.975199	Qtrt2
					-1.52633	Htt			-0.975179	Usp38
					-1.52552	AA474408			-0.974754	Cenpw
					-1.52191	Chrac1			-0.973794	Map4k3
					-1.52108	Fgf11			-0.973605	Gins1
					-1.52	Gm9844			-0.973555	Rps27l
					-1.5198	Gm27232			-0.973537	Zufsp
					-1.51924	Ece1			-0.973465	Eed
					-1.51871	Cox18			-0.972141	Dcaf12l2
					-1.51707	Pcdhb10			-0.972003	Magohb
					-1.51701	Ncoa4			-0.971888	Tmem167b
					-1.51685	Brms1			-0.971603	Gtf2a2
					-1.51578	Pex1			-0.971485	Zfp948
					-1.51536	Usp37			-0.971394	Mtap
					-1.51502	Hax1			-0.971008	Rsbn1l
					-1.51481	Slc16a14			-0.97098	Rdh14
					-1.51401	Zfp61			-0.969818	Zbtb6
					-1.51383	Map3k1			-0.969404	Vstm2a
					-1.51313	Sirt6			-0.969272	Gm27029
					-1.51305	Stambpl1			-0.969147	2020-03-07
					-1.51303	Cox10			-0.968943	Clcn4
					-1.51294	Tmem268			-0.968849	Tma16
					-1.51134	1500009C09Rik			-0.967693	Cox7b2
					-1.51082	Cops7a			-0.967532	Bdp1
					-1.51017	Pcnx			-0.96752	Map4k5
					-1.50834	Samhd1			-0.967378	Ubqln2
					-1.50806	Tsc1			-0.967298	Zfp462
					-1.50774	Foxn2			-0.966648	Ccdc115
					-1.50661	Map2k5			-0.966405	Akap9
					-1.50389	Cpne1			-0.966364	Maml1
					-1.50364	Sbno2			-0.966302	Ndufa6
					-1.50296	Mpst			-0.965766	Cetn2
					-1.50287	Prpf4			-0.964609	Gm29325
					-1.50065	Zfp641			-0.963881	Nfxl1
					-1.49962	Slc29a3			-0.963638	Adamts7
					-1.49921	Arhgap4			-0.962803	Sltm
					-1.49835	Slc4a2			-0.962701	Eif3m
					-1.49741	Kars			-0.962171	Galnt11
					-1.49625	Igsf21			-0.962083	Jag1
					-1.49622	Flna			-0.961284	Hspa4
					-1.4962	Atf6b			-0.961282	Ankrd44
					-1.49613	Samd10			-0.961137	Ndufaf2
					-1.49537	Recql			-0.960513	Spin2c
					-1.49356	Wdr78			-0.960303	Zfp954
					-1.49332	Kif26a			-0.959921	Desi2
					-1.49269	Alkbh4			-0.959681	Cdkn2aipnl
					-1.49074	Gnl3			-0.959367	Bfsp1
					-1.48897	Heca			-0.958985	9330151L19Rik
					-1.48882	C1galt1			-0.958966	Bag4
					-1.48872	Ccdc32			-0.958149	Zfp652
					-1.48534	Ano5			-0.957493	Klhl9
					-1.48349	Eif4ebp3			-0.955836	Nfyb
					-1.48214	Ext1			-0.955808	BC043934
					-1.48145	Sertad4			-0.955768	Tipin
					-1.48034	Hs6st1			-0.95513	Synpr
					-1.48026	Tkt			-0.954672	2810474O19Rik
					-1.47912	Utp23			-0.954641	Gpbp1
					-1.47861	Lclat1			-0.954589	Ppp2ca
					-1.47784	Elof1			-0.954377	D1Ertd622e
					-1.47758	Golga2			-0.954147	Cdk13
					-1.47665	Tm7sf3			-0.954125	Atg10
					-1.47441	Commd5			-0.953997	Gatad1
					-1.47418	Nmnat1			-0.952732	Stx12
					-1.47383	Polr2e			-0.952496	Svbp
					-1.47064	Gfm2			-0.952454	Gm13619
					-1.46822	Ebag9			-0.952207	Vmn1r51
					-1.46694	Gm10762			-0.951832	Frg1
					-1.46645	Ubl7			-0.951802	Ets1
					-1.46631	Zfyve27			-0.951536	Ddx59
					-1.46608	4930444P10Rik			-0.95152	Cul3
					-1.46604	Neto1			-0.951305	Nol7
					-1.46406	B3galnt1			-0.950826	Pde7a
					-1.4636	9130011E15Rik			-0.950698	A230072E10Rik
					-1.46317	Gm20515			-0.950689	Nmd3
					-1.46154	Tle2			-0.950682	Fam126b
					-1.46119	Pomc			-0.950357	Prkcq
					-1.46092	Actn4			-0.950277	Pmepa1
					-1.45962	Fam222a			-0.950135	Mrfap1
					-1.45936	Piga			-0.949985	Nptx2
					-1.45833	Lpar4			-0.949526	Fbxo33
					-1.45814	Ssh1			-0.948887	Rps13
					-1.45737	Cadm4			-0.948471	Aph1b
					-1.45668	Gm9801			-0.94833	Slc35a1
					-1.45415	Zfp212			-0.948123	Prpf40a
					-1.45332	Kdelr2			-0.946493	Pdap1
					-1.45272	Pcdhgb2			-0.946484	Zbed4
					-1.45201	Rps6ka5			-0.946338	Psmc6
					-1.45109	Mgat5b			-0.946204	Pigg
					-1.44919	Dnajc30			-0.945637	Snrnp48
					-1.44747	Tbc1d4			-0.945241	Slc31a1
					-1.44708	Elovl2			-0.944667	Cenpv
					-1.44697	Cecr2			-0.944554	Xpo7
					-1.44575	Csdc2			-0.943704	Arc
					-1.44443	4930590J08Rik			-0.943215	Fgfr1op2
					-1.44431	Rnf165			-0.943145	Gtdc1
					-1.44399	Mtf1			-0.942856	Idi1
					-1.44284	Cntn3			-0.942521	Rbm27
					-1.44213	Brsk1			-0.942358	Tmed2
					-1.44169	Lman2			-0.942125	Nuak1
					-1.44087	Bend4			-0.941749	Ufm1
					-1.43909	Hdgfl2			-0.941599	Ikzf5
					-1.43903	Sipa1l3			-0.940856	Wapl
					-1.43812	Crem			-0.940798	Nbr1
					-1.43802	BC017643			-0.940695	Nox4
					-1.43745	Uimc1			-0.94044	Gm16892
					-1.43517	Asb7			-0.940381	Setd1b
					-1.43464	Galnt11			-0.939519	Rbms3
					-1.43417	Slc35d1			-0.939065	Ss18l2
					-1.43293	Mad1l1			-0.93853	Fam166a
					-1.43155	Zbtb4			-0.938507	1110032F04Rik
					-1.43077	Ppm1f			-0.937925	Rbm41
					-1.42843	Fam57b			-0.937384	Hic2
					-1.4266	Fam185a			-0.937203	Bach1
					-1.42605	Rrp15			-0.937142	Ppm1d
					-1.42386	Fkbp5			-0.93709	Cd160
					-1.42368	Slc7a3			-0.936948	Lrif1
					-1.42364	Hagh			-0.93679	Zcchc4
					-1.4234	4931440F15Rik			-0.936501	Gria3
					-1.42107	Bicdl1			-0.936236	Sp1
					-1.42091	Cdkl5			-0.935818	Pnn
					-1.4209	Pacs1			-0.935146	Zfp26
					-1.42019	Fstl4			-0.934591	Usp3
					-1.4199	Tbrg4			-0.934011	Igf2bp2
					-1.4195	Dcbld2			-0.933875	Hist2h2be
					-1.41907	Fars2			-0.933594	Fbxo4
					-1.41868	Gmps			-0.933492	Tmed9
					-1.41865	Zc3h12c			-0.933306	Slc7a6
					-1.417	Ngrn			-0.933276	Chchd2
					-1.41528	Sh3d19			-0.933035	Nus1
					-1.41372	Thbs3			-0.932909	Zfand6
					-1.41301	Akap1			-0.932813	Rbbp6
					-1.41291	Zscan21			-0.932483	Taco1os
					-1.41275	Ogfod1			-0.932449	Dbf4
					-1.41087	Dlgap1			-0.932112	Dcaf13
					-1.41033	Diexf			-0.932001	Rheb
					-1.40995	Tmem123			-0.931854	Snrpd1
					-1.40943	Garnl3			-0.931478	Pcsk1
					-1.40921	Dchs1			-0.931462	Spcs1
					-1.40885	Meis1			-0.931323	2610020C07Rik
					-1.40691	Ypel5			-0.931142	Zmynd19
					-1.40649	Ttf2			-0.930292	Epha3
					-1.40425	Gm14827			-0.930272	Dcbld1
					-1.40299	C130071C03Rik			-0.929492	Gm20548
					-1.40191	Oraov1			-0.929453	Arhgef10l
					-1.40175	Avpr1a			-0.928198	Creb1
					-1.40163	Golm1			-0.92795	Rps6kb1
					-1.40046	Utp4			-0.927937	2810454H06Rik
					-1.3992	Ints6l			-0.927808	Hs2st1
					-1.39772	Pfkfb4			-0.926488	Azi2
					-1.39432	Det1			-0.926422	Nudt11
					-1.39295	Wnt5a			-0.925853	Kmt5a
					-1.39254	Gm35842			-0.925766	Dusp26
					-1.39086	Kcnj2			-0.925595	Psmg4
					-1.39061	D10Wsu102e			-0.92559	Kti12
					-1.38975	Snx32			-0.925099	Mcmdc2
					-1.38786	Shank2			-0.924924	Kras
					-1.38776	Simc1			-0.924183	C130080G10Rik
					-1.38678	Ccdc117			-0.92417	Impg2
					-1.38625	Arap3			-0.924134	Zfp654
					-1.38567	Cntnap5c			-0.924077	Atr
					-1.38549	Cdh10			-0.923672	Cops9
					-1.3852	Cuta			-0.923049	Cyb5r4
					-1.38503	Tmcc3			-0.922883	Arl4a
					-1.3837	Nup205			-0.922812	Pqlc1
					-1.38321	Slx4ip			-0.922809	Gtf2h2
					-1.38247	Mex3b			-0.922596	Tia1
					-1.38229	Plekhm1			-0.922306	Zfp280c
					-1.3813	Ptbp1			-0.922035	Rnf141
					-1.38127	Per1			-0.921822	Ankrd49
					-1.38057	Naa30			-0.921631	Pttg1
					-1.38003	Zfp763			-0.921468	Dock11
					-1.37996	Snx5			-0.921195	Pabpc5
					-1.37768	Med12			-0.921105	Rem2
					-1.3776	Rbm14			-0.919754	Smarcad1
					-1.37304	Tmem62			-0.91947	Smc4
					-1.37248	Asxl3			-0.919454	Ago4
					-1.36902	Zswim8			-0.91844	Thap2
					-1.3686	Iqsec1			-0.918427	Fxr1
					-1.36821	Rrp1			-0.917717	9930021J03Rik
					-1.36802	Gpc1			-0.916397	Ephb3
					-1.3661	Plekhg4			-0.916311	Diexf
					-1.36495	Gm10093			-0.916128	Ndufb4
					-1.36427	Sema4g			-0.915802	Rbbp4
					-1.36417	Kat7			-0.915716	Cpne1
					-1.36408	Psmg3			-0.915307	Rpl27a
					-1.36355	Tspan31			-0.915072	Pcmtd1
					-1.36232	Rph3a			-0.914288	Kat2b
					-1.3619	Zfp2			-0.914072	Gspt1
					-1.36164	Asf1a			-0.912618	Nppc
					-1.36097	Etl4			-0.912338	Tmem161b
					-1.35977	Nat8l			-0.912093	Fam3c
					-1.359	Syap1			-0.91197	Epha5
					-1.35893	Gm26742			-0.911637	Sms
					-1.35727	Chn1os3			-0.911545	Alg13
					-1.3563	Tlk1			-0.911467	Kcnk2
					-1.35602	Lrfn2			-0.911265	Lsm5
					-1.35408	Pnrc1			-0.910776	Cstf3
					-1.35277	Rnf4			-0.909983	Col5a2
					-1.35142	Shisa6			-0.909934	Cycs
					-1.351	Zmiz2			-0.909858	Ttll4
					-1.35074	Luzp2			-0.909251	Glrx3
					-1.34943	9130023H24Rik			-0.90895	Nsa2
					-1.34921	Tdrp			-0.908663	Cdc7
					-1.34812	Klf12			-0.908283	Isg20l2
					-1.34776	BC022687			-0.908258	Arl15
					-1.3475	Mrps27			-0.907756	Med29
					-1.34666	Myadm			-0.907464	Nifk
					-1.34654	Ncoa2			-0.906947	Dancr
					-1.34587	Zkscan2			-0.906802	Esf1
					-1.34474	Tmem185a			-0.906758	Suz12
					-1.34468	Aifm3			-0.906282	Megf10
					-1.34236	Sarm1			-0.906258	Lypd6b
					-1.34186	Txlna			-0.905877	Mcm7
					-1.34122	Cyp2u1			-0.905423	Zfp266
					-1.34086	Nub1			-0.904621	Dock7
					-1.34057	Zfp629			-0.904336	Psma2
					-1.33982	Acap2			-0.904289	Sncaip
					-1.33952	Vwa8			-0.90358	Gm26953
					-1.33947	Pmaip1			-0.903455	Terf1
					-1.33842	Smyd5			-0.902227	Snn
					-1.33786	Mgat4c			-0.901088	Rsrc2
					-1.33683	Kctd9			-0.900369	Pcdhb18
					-1.33618	Zfp235			-0.900132	Pex2
					-1.33611	Jmy			-0.899756	Gm16596
					-1.33583	Pisd			-0.899576	Otud3
					-1.33581	Rimkla			-0.899365	Ranbp2
					-1.33502	Lrrc8d			-0.899255	Ppp1r2
					-1.33454	Pms2			-0.899148	Gabpb1
					-1.33443	Map3k15			-0.898791	Luc7l3
					-1.33415	Pik3c2b			-0.898621	Adh5
					-1.33257	Slc8a3			-0.898141	Epc1
					-1.33244	Efs			-0.897852	Zc3h14
					-1.33099	Snrpb			-0.897609	Dctpp1
					-1.32993	Smyd3			-0.897553	Dusp1
					-1.32891	Rab3gap2			-0.897363	Nyap2
					-1.32768	Atg101			-0.896972	Echdc1
					-1.32687	Glb1			-0.89615	Fhl4
					-1.32639	Ttc37			-0.895441	Fndc4
					-1.32471	Eci2			-0.895433	Pds5a
					-1.32399	Scrib			-0.89532	Tsc1
					-1.32093	Zmpste24			-0.895166	Chchd3
					-1.32056	Rnpc3			-0.895164	Gm14964
					-1.31924	Gm29114			-0.894968	Shroom2
					-1.3189	Sox6			-0.894942	Elf2
					-1.31849	Arhgef18			-0.894575	Atp5f1
					-1.31745	Fpgt			-0.894001	Pcdhb17
					-1.3136	D430042O09Rik			-0.893382	Akirin2
					-1.31347	Tfb2m			-0.893351	Zfp655
					-1.31241	Adrm1			-0.89318	Iws1
					-1.31219	Maml1			-0.892938	Gm37233
					-1.31165	Zfp275			-0.892912	Rbm6
					-1.31118	Lrrc14			-0.892134	Reln
					-1.31075	Pex5l			-0.891846	Gm43720
					-1.3104	Zbtb5			-0.891842	Klf5
					-1.30996	Zbtb34			-0.890732	Rps8
					-1.30942	Gm17275			-0.890729	Kcnmb4
					-1.30924	2510039O18Rik			-0.890351	Hpf1
					-1.30882	Fbxo22			-0.890286	Rps3a1
					-1.30796	Ick			-0.889532	Reps2
					-1.30749	Zfp418			-0.889474	Ier3ip1
					-1.30637	Pi4ka			-0.889185	Ankra2
					-1.30585	Plekho1			-0.88916	Mpst
					-1.30548	Brip1os			-0.889072	Crls1
					-1.30278	Ccdc73			-0.888314	Taf9
					-1.30267	Kcnq5			-0.888303	Ddx18
					-1.29975	Pmepa1			-0.888158	Zfp942
					-1.29934	Kmt2c			-0.887141	Zik1
					-1.29799	B4galt2			-0.887107	Gon7
					-1.29728	Exoc1			-0.887023	Ubl4a
					-1.29695	Pcdhga7			-0.886992	Metap1d
					-1.29636	Pcdhb7			-0.886964	Dhx36
					-1.29618	Sh3rf3			-0.886775	Hnrnpdl
					-1.29582	Wdr59			-0.886469	Vwc2
					-1.29569	Atad3a			-0.886221	Dram2
					-1.29535	Neurl4			-0.886139	Pcdhgb1
					-1.29533	Atxn1			-0.885995	Purg
					-1.29527	Ints9			-0.885934	Ptrh2
					-1.2943	Mtmr9			-0.885821	Pabpn1
					-1.29263	Dtx3			-0.885601	1700066M21Rik
					-1.29171	Ccnd3			-0.883854	Pcf11
					-1.29159	Pwp2			-0.883258	Fam103a1
					-1.2912	Sugp1			-0.883085	2020-03-02
					-1.29006	Ercc5			-0.883014	Rnls
					-1.28924	Slc2a3			-0.882988	Wasf1
					-1.28904	Acaa1a			-0.882527	Eaf1
					-1.28861	Mfap3			-0.88211	Pcdhb19
					-1.28846	Rpp25			-0.881995	Eif1b
					-1.28652	Sdad1			-0.881319	Gm29595
					-1.28611	Shkbp1			-0.881247	Gm45768
					-1.2845	Pptc7			-0.880842	Adam10
					-1.28326	Flrt2			-0.880437	Twistnb
					-1.28318	Mbtd1			-0.88036	Jak2
					-1.28296	Mta3			-0.879674	Commd7
					-1.2824	Snd1			-0.879388	Zfp68
					-1.28113	Blvra			-0.878655	Smchd1
					-1.27942	Gm42893			-0.878144	Amotl2
					-1.27894	Focad			-0.877912	Cdc73
					-1.27833	Rabl6			-0.877316	Upf3b
					-1.27778	Pmpca			-0.877242	AU041133
					-1.27623	Dars2			-0.877211	E2f5
					-1.27583	Hipk1			-0.877033	Lcorl
					-1.27497	Gpatch11			-0.876951	Ppm1b
					-1.27094	4732491K20Rik			-0.876742	Atp5h
					-1.2709	Dnm3os			-0.876471	Cenph
					-1.2708	Mettl6			-0.876098	Fam104a
					-1.27018	Ckap4			-0.876032	Ppp2r2b
					-1.26793	Plcg1			-0.875966	BC005561
					-1.26745	Phlpp1			-0.875821	Celf5
					-1.26594	Tjp1			-0.875817	Nudcd2
					-1.2648	Kif1c			-0.875731	Samd8
					-1.26427	Inpp5k			-0.875647	Cep170
					-1.26416	Gpr162			-0.875641	Eef1a1
					-1.26398	Rnmt			-0.875189	Psma1
					-1.26369	Reln			-0.87509	Tsr3
					-1.26327	D8Ertd738e			-0.875089	Ndnf
					-1.26322	Heatr6			-0.87491	Etfrf1
					-1.26259	Zfp260			-0.874441	Ninl
					-1.26244	Zfp729b			-0.874139	Rpl41
					-1.26233	Fubp3			-0.873797	Ino80c
					-1.26211	Senp1			-0.873767	Rps24
					-1.26161	Rbbp8			-0.873572	Socs4
					-1.26131	Lzts1			-0.873492	Nenf
					-1.26095	Mfsd5			-0.87331	Snapc3
					-1.25863	Gm26824			-0.873114	Cntnap3
					-1.25852	Gpx4			-0.87302	B930025P03Rik
					-1.25755	Zdhhc4			-0.872401	Socs7
					-1.25748	Dpy19l3			-0.872199	Tsc22d3
					-1.25732	Zfp870			-0.871996	Ercc5
					-1.25729	Rnf6			-0.871838	Ppp4r2
					-1.2572	Extl2			-0.871642	Msantd4
					-1.25673	Gm35339			-0.87045	Syt16
					-1.25638	Abca2			-0.870269	Tdg
					-1.2559	Kansl1			-0.869996	Bclaf1
					-1.25589	Zfp182			-0.86976	Mcl1
					-1.25587	Lrrc73			-0.869544	Fam110b
					-1.25569	Bicral			-0.868869	Zfp449
					-1.25504	Akap5			-0.868537	Atp6ap2
					-1.25483	Fam35a			-0.867491	Cox14
					-1.25466	Dcst1			-0.867375	Spcs3
					-1.25421	Asap2			-0.867137	Rpl35a
					-1.25256	Klhl20			-0.866938	Ubash3b
					-1.25247	Os9			-0.86631	Nova2
					-1.25089	Zfp945			-0.866008	Bcap29
					-1.25033	Nkiras2			-0.865636	Hnrnpa2b1
					-1.2493	Zfp955b			-0.865281	Cep120
					-1.24867	Mir124a-1hg			-0.865226	Pex12
					-1.24842	Hps1			-0.864629	Zc3h12c
					-1.24841	Brap			-0.864473	AU019823
					-1.24456	Coq9			-0.864285	Gm17484
					-1.24405	Ung			-0.863639	Tle3
					-1.244	Gpr21			-0.863469	Srf
					-1.24388	Ldlrad3			-0.862896	Evc2
					-1.2431	Gm26526			-0.862749	Ccdc126
					-1.24254	Slc7a6os			-0.862725	Thumpd1
					-1.24128	Scp2			-0.862321	Bex1
					-1.2401	Samd4b			-0.862104	Osbpl8
					-1.23823	Bgn			-0.861238	Mga
					-1.23739	Ankrd50			-0.861086	Mindy3
					-1.23559	Ercc8			-0.861012	Rab11fip2
					-1.23509	Fam76b			-0.861008	Chac2
					-1.2348	BC005624			-0.860663	Ints12
					-1.23413	Sec13			-0.860448	Gabrg2
					-1.23391	Wnt7a			-0.859666	Ddx3x
					-1.23162	Chrna3			-0.858985	Zfp830
					-1.23004	Bmp2k			-0.857266	Bora
					-1.22993	Scnm1			-0.857156	Atf4
					-1.22871	Zbtb10			-0.85663	Rps9
					-1.22853	Triobp			-0.85624	Gm17275
					-1.22847	Tmem128			-0.855839	Cox17
					-1.22714	Atg7			-0.855428	Tet2
					-1.22706	Rbfox3			-0.855225	Rbm17
					-1.22606	Lyplal1			-0.854891	Uchl5
					-1.22597	Zdhhc17			-0.854714	Kifap3
					-1.22539	Pigb			-0.854636	Tdp2
					-1.22519	Mef2c			-0.854589	Mmd
					-1.2223	Insr			-0.854583	BC003331
					-1.2219	Nup37			-0.854142	Slc25a4
					-1.22134	Cdca4			-0.85412	Evi5
					-1.22045	4933404O12Rik			-0.853929	Glce
					-1.21987	Sft2d3			-0.853689	Bod1
					-1.21979	Klhl28			-0.853661	Sec23a
					-1.21916	Hcn4			-0.853623	Map2
					-1.21705	Raly			-0.853275	Sp9
					-1.21656	Gm10401			-0.85257	Gm28523
					-1.21567	Gm340			-0.851844	Sec63
					-1.215	Xkr6			-0.851811	H2afy2
					-1.21465	Tepsin			-0.851469	Suco
					-1.21455	AI597479			-0.851465	Spopl
					-1.21411	Twnk			-0.851182	Blm
					-1.21381	Cep95			-0.850371	Pkd2
					-1.21363	Cpne8			-0.84997	Syap1
					-1.21339	1300002E11Rik			-0.849784	Upf2
					-1.2129	Fam221a			-0.849686	Pcdhb16
					-1.21241	Gm26751			-0.849216	Capn7
					-1.21207	Arhgdia			-0.849203	Pisd
					-1.21113	Brsk2			-0.848939	Clk4
					-1.21018	Zfp91			-0.848899	Gm16185
					-1.20999	Lyrm9			-0.848811	Rce1
					-1.20982	2810403A07Rik			-0.848111	Phf3
					-1.20955	Gatsl2			-0.848099	Gm17732
					-1.20846	Dtx4			-0.847943	Gm43539
					-1.2065	Hira			-0.847544	Nap1l1
					-1.20533	Ppp1r12b			-0.847352	Arf5
					-1.20511	Ripor2			-0.847103	Lmo4
					-1.20495	Capn5			-0.847079	Itgb8
					-1.20427	Zfp740			-0.846667	Gm9774
					-1.20403	Slc5a6			-0.846035	Mmgt1
					-1.2022	Slmap			-0.845926	Hdx
					-1.20076	Smim10l1			-0.845674	Gm340
					-1.19996	Bivm			-0.845262	Acvr1b
					-1.19865	Camk1			-0.845182	Frmd6
					-1.19838	Ndc1			-0.844329	Gm29017
					-1.19726	Zfp773			-0.844089	Tspyl5
					-1.19642	Commd8			-0.843582	Akap8
					-1.19578	Sec24d			-0.843553	Mphosph9
					-1.19494	Smpd4			-0.84348	Chek1
					-1.19155	Lss			-0.843355	Prss23
					-1.19113	Spsb4			-0.84314	Caprin1
					-1.18996	Foxj3			-0.842188	Atp1b3
					-1.18983	Rgs7bp			-0.842183	Tmtc2
					-1.18922	Dap			-0.842035	Hspa13
					-1.189	Sema6b			-0.841609	Pnpt1
					-1.18877	Diaph2			-0.841502	Tigd2
					-1.18875	Smo			-0.841463	Fancm
					-1.18824	Uck2			-0.841258	Ndufb5
					-1.18795	Pdik1l			-0.841075	Evc
					-1.18747	Zfp710			-0.840816	Tlk2
					-1.18729	4833422C13Rik			-0.840655	Ccdc18
					-1.18645	Smarcd1			-0.840376	Smim10l1
					-1.18599	Stx18			-0.840368	Pank3
					-1.18552	Rfng			-0.839625	Gcc2
					-1.18549	Ccdc148			-0.839237	Pak7
					-1.18388	Gm13830			-0.839092	Trim59
					-1.18321	Gpr22			-0.839026	Ube2a
					-1.18318	Zfp3			-0.838965	Pus3
					-1.18311	Arhgef4			-0.838957	Nrg3
					-1.18229	Mapk14			-0.838761	Ccdc88a
					-1.18183	Nepro			-0.838708	Naa15
					-1.18132	Dpm1			-0.838438	Tubgcp4
					-1.18122	Pvr			-0.837816	Acat3
					-1.17974	Ccdc88c			-0.837542	Pvr
					-1.17948	Cbwd1			-0.837367	Pemt
					-1.17867	Surf4			-0.837261	Rexo5
					-1.17848	St6gal2			-0.837033	Zfp322a
					-1.17833	Prdm11			-0.83688	Nfx1
					-1.1782	Usf3			-0.836568	2700081O15Rik
					-1.17781	Ddx24			-0.836547	Nrip1
					-1.1778	Pgm1			-0.835612	Msantd1
					-1.17776	Pde4dip			-0.835523	Cdc42
					-1.17738	Cep63			-0.835393	Rpl13
					-1.17314	Rpl29			-0.83523	Mrps33
					-1.17224	Coro1a			-0.834585	Elob
					-1.17096	Tacc1			-0.834247	Strn3
					-1.17043	Plbd1			-0.83414	Mark1
					-1.1696	Exosc1			-0.834058	2610037D02Rik
					-1.16867	Tmem9			-0.833677	Phospho2
					-1.16726	Ndor1			-0.83364	Larp7
					-1.16704	Erh			-0.833507	Erp44
					-1.16657	Heatr3			-0.833215	Snx16
					-1.16619	Tshz1			-0.833067	Rasal2
					-1.16535	C2cd5			-0.832985	Dr1
					-1.16525	Bckdk			-0.832922	Gm3752
					-1.16502	Dhx8			-0.832807	Rab2a
					-1.16375	Id2			-0.832252	Zbtb1
					-1.16356	Map3k12			-0.832228	Dnm3
					-1.16337	Morc4			-0.831752	Fcf1
					-1.16323	Rlf			-0.831116	Nucb2
					-1.16242	Chka			-0.831042	Rpl14
					-1.16056	Prkg1			-0.830749	Rmdn3
					-1.15959	Dcun1d4			-0.82995	1500035N22Rik
					-1.15899	Pim2			-0.829738	Anp32e
					-1.15879	Mum1			-0.829239	Nck2
					-1.15868	Pramef8			-0.828897	BC048403
					-1.15829	Smarcc1			-0.82883	Ndufa2
					-1.15667	Slc25a44			-0.828692	Pard6a
					-1.15559	Smg8			-0.82841	St3gal6
					-1.15542	Arfgap3			-0.828358	Sgms1
					-1.15539	Hif1an			-0.828343	Pan3
					-1.15436	Ppp4r1			-0.827742	Cbfa2t3
					-1.15418	Mrpl32			-0.827321	Mtmr1
					-1.15363	Cxxc1			-0.827252	Kctd18
					-1.15219	Sypl			-0.826936	Dnajc2
					-1.15191	Mta2			-0.826354	Cbx1
					-1.15187	Gpr12			-0.826277	Dynll2
					-1.15177	Atp8b2			-0.826225	Mrgbp
					-1.15075	Slc39a7			-0.826027	Poli
					-1.14958	Whamm			-0.825691	Itih2
					-1.14896	Il6st			-0.825312	Gm15518
					-1.14881	Il18bp			-0.825057	Ywhaq
					-1.14875	Zfp948			-0.82468	Mterf1a
					-1.14875	Rnft2			-0.824657	Tyw5
					-1.14847	Nelfa			-0.824598	Tdrd3
					-1.14834	Vstm2b			-0.824224	Sec11c
					-1.146	Lcor			-0.823686	Sema6d
					-1.146	Dctn2			-0.822962	Gm17102
					-1.14588	Knop1			-0.822941	Tcerg1
					-1.14566	Nup62			-0.822447	Gm10699
					-1.14565	Man1b1			-0.822424	Hax1
					-1.14501	Map4k2			-0.82151	Thoc1
					-1.14487	Zfp322a			-0.821444	Zfp148
					-1.14169	Pelo			-0.821323	Zbtb21
					-1.13951	Hmga2			-0.821104	Rab28
					-1.13942	Plpp6			-0.820619	Trim13
					-1.13931	Wrap73			-0.82011	Ndufb9
					-1.13911	Kcnn2			-0.819919	Gad1
					-1.13896	Uggt1			-0.819477	Pnrc2
					-1.13572	Kdm4b			-0.818758	Nr2f1
					-1.13548	Zfp871			-0.818673	Rdh10
					-1.13498	Dgat2			-0.818112	Epha7
					-1.13482	Dctpp1			-0.818033	Bcl2l15
					-1.13429	Stk11			-0.817988	Eya1
					-1.1334	Atad5			-0.817884	Zfp202
					-1.13176	Adcy5			-0.817206	Gm17491
					-1.13156	Dnaaf5			-0.817156	Rwdd4a
					-1.13095	Mir9-3hg			-0.816887	Pcnp
					-1.12966	Ufm1			-0.815984	Nsun2
					-1.12909	Mocs2			-0.815929	Stx18
					-1.12852	Aarsd1			-0.815862	Grhl1
					-1.12639	Gtf3c2			-0.815727	Nbn
					-1.12638	Ccnt2			-0.814982	1700014D04Rik
					-1.12627	Serinc3			-0.814825	Zpr1
					-1.12618	Idh3g			-0.814772	Clk2
					-1.12498	Ppp1r15b			-0.814754	Zfp160
					-1.12397	Mknk1			-0.814625	Paxbp1
					-1.12339	Smarcc2			-0.814536	Timm9
					-1.12325	Cog2			-0.81436	Tpr
					-1.12323	Twf1			-0.814016	Kpna1
					-1.12319	Ccdc124			-0.81401	Dmxl1
					-1.12269	Rcan1			-0.812963	Slitrk2
					-1.12254	Rbms3			-0.812474	Jade3
					-1.12133	St7			-0.812467	Brms1l
					-1.12103	Tmem94			-0.812308	Fam109a
					-1.12051	Gm16286			-0.812113	Impdh2
					-1.12038	Plod3			-0.811848	Spry1
					-1.12021	Rnf40			-0.811128	AC149090.1
					-1.11994	2410015M20Rik			-0.810994	Teddm2
					-1.11688	Dhx33			-0.810747	Orc4
					-1.11668	Tcf12			-0.810718	Pcdhb21
					-1.11548	Emc4			-0.810538	Lrp6
					-1.11456	Ddit3			-0.810522	Orc1
					-1.11455	Csmd2			-0.810313	Gm26944
					-1.1137	Nrip1			-0.810006	Ccdc14
					-1.11364	Iqgap1			-0.809507	Atm
					-1.11173	Plscr3			-0.809459	Fam160b1
					-1.11166	Xrn2			-0.809382	Hnrnph3
					-1.11073	Tlnrd1			-0.809305	Serbp1
					-1.1095	Tcf4			-0.809298	Atp5j2
					-1.1094	Mad2l1			-0.809259	Zfp422
					-1.10788	Mn1			-0.809082	Rps15
					-1.10757	Spns1			-0.809047	Tgs1
					-1.10722	Crebzf			-0.808812	Strbp
					-1.10644	Klhl36			-0.808756	Lgalsl
					-1.10582	Polr3b			-0.807935	Rpgr
					-1.10509	Parp8			-0.807814	2410021H03Rik
					-1.10463	Gpam			-0.806821	Ppwd1
					-1.10449	Lca5			-0.806195	Hectd2
					-1.10267	Atp5d			-0.804962	Eri2
					-1.10217	Wipi2			-0.804475	Actl6a
					-1.1017	Sec14l1			-0.804424	Ube2j1
					-1.10077	D930016D06Rik			-0.804241	Ybx3
					-1.10038	Actn1			-0.80366	Asic4
					-1.09988	Tkfc			-0.803182	Traf4
					-1.09963	Asap1			-0.803071	Pcdhb8
					-1.09961	Nek6			-0.802922	D8Ertd738e
					-1.09815	Rab11fip4			-0.802595	Atp5e
					-1.09812	Hcfc1r1			-0.802406	Yeats4
					-1.09766	Lrp6			-0.802398	5330434G04Rik
					-1.09604	Scaf4			-0.802297	Egln3
					-1.09591	Adam23			-0.802258	Uqcrh
					-1.09578	Gtdc1			-0.801985	Ube2q2
					-1.0956	Ppp2r2a			-0.801471	Nsun3
					-1.09538	Usp25			-0.801417	Impad1
					-1.09488	E330009J07Rik			-0.801099	Zkscan3
					-1.09458	Stk3			-0.801084	Zfp207
					-1.09443	Cnot6l			-0.801013	Txn1
					-1.09353	Sh3kbp1			-0.800792	Med13l
					-1.09146	Bccip			-0.800543	Tubb2a
					-1.09127	Sema6c			-0.800118	Zfp2
					-1.09127	Gm45902			-0.799726	Gm42715
					-1.09068	Rbl2			-0.799662	Slitrk4
					-1.08997	Trnt1			-0.799599	Samd15
					-1.08935	Lage3			-0.799173	Gm26770
					-1.08933	Zc3h13			-0.798892	Gm13054
					-1.0888	Mtx3			-0.798293	Cutc
					-1.08835	Zfp407			-0.797962	Zfp704
					-1.08813	Man2a2			-0.797327	Lnpk
					-1.08794	Stk32c			-0.79665	Casp8ap2
					-1.08743	Nabp1			-0.796614	Rad50
					-1.08715	Arhgef28			-0.796502	Timm21
					-1.08679	Pbk			-0.796441	Xrcc2
					-1.08671	Sh3rf1			-0.796166	Stk38
					-1.0867	Tmem151b			-0.79608	Lmna
					-1.08642	Tubgcp3			-0.79589	Zfp874b
					-1.08601	Ddx55			-0.795749	Rpl13a
					-1.08491	Nfxl1			-0.79557	Auh
					-1.08357	Haus2			-0.79555	Mars2
					-1.08348	Hivep1			-0.795395	Usp37
					-1.08189	Fmnl3			-0.795081	Pard6g
					-1.08147	Psmc5			-0.794376	Srsf2
					-1.08099	9330136K24Rik			-0.793989	Aaed1
					-1.08048	Col12a1			-0.793971	Uba52
					-1.07983	Sgsm3			-0.79387	Mcph1
					-1.07947	Fam193b			-0.793653	Phip
					-1.07893	Zbed4			-0.793419	Nol8
					-1.07795	Gm3739			-0.793141	Chaf1b
					-1.0773	Nktr			-0.793007	Hnrnpd
					-1.07719	Wiz			-0.792767	Stag2
					-1.0768	Calcoco1			-0.792527	Ppil4
					-1.07674	Cntn5			-0.791822	D930016D06Rik
					-1.07666	Ankrd13b			-0.791731	Mtrf1
					-1.07632	Sart3			-0.791635	Leng1
					-1.07629	Lrfn5			-0.791377	Cwf19l2
					-1.07522	Mzf1			-0.791243	Utp18
					-1.07522	Gucd1			-0.79077	Brwd3
					-1.07479	Ndufb5			-0.789875	Xiap
					-1.07426	Igf2bp3			-0.789807	Cadm2
					-1.07413	Mms19			-0.789349	Ptpn2
					-1.07382	Chfr			-0.788912	Ptp4a2
					-1.07372	Tmem55b			-0.788163	Rps27
					-1.0736	Nts			-0.788088	Adat2
					-1.07332	Pum3			-0.786982	Dnajb4
					-1.07282	Satb1			-0.786782	Zfp518a
					-1.07266	Eif2b2			-0.786105	Gm29361
					-1.07264	Eml1			-0.785887	Rala
					-1.07262	Vangl1			-0.785013	Fnbp1l
					-1.07198	Asxl1			-0.783132	Aff4
					-1.07111	Zfp608			-0.782661	Rab33b
					-1.07074	Zzef1			-0.782539	D430019H16Rik
					-1.06928	Ttn			-0.782461	Zfp184
					-1.06876	Asb5			-0.782258	Gm47512
					-1.06855	Qsox2			-0.782053	Dcun1d1
					-1.06823	Sh3yl1			-0.781244	Eif3f
					-1.06812	Rundc1			-0.781057	Rufy2
					-1.06726	Slc3a2			-0.780566	Siah1a
					-1.06702	Naa16			-0.780206	Ptpn4
					-1.06609	Lsm1			-0.78019	1700020I14Rik
					-1.06596	Epha5			-0.780119	Psma6
					-1.0657	Sacs			-0.779871	Bnip2
					-1.06563	Slc25a14			-0.779672	Tomm70a
					-1.06508	Ddhd2			-0.779229	Psma4
					-1.06501	Adcy6			-0.779173	Med7
					-1.06424	Nif3l1			-0.778495	Adamts5
					-1.06404	Neu1			-0.778284	Fbxo45
					-1.06383	Gm38394			-0.778125	Spred1
					-1.06335	Epha3			-0.777965	Rell1
					-1.06305	Setd1b			-0.77791	Jtb
					-1.06255	Brd7			-0.777573	Rps27a
					-1.06251	Ctps2			-0.777558	Thap1
					-1.06212	Gatc			-0.776564	Tmem30a
					-1.06152	1810043G02Rik			-0.776425	Usp2
					-1.0615	Adam19			-0.77614	A230077H06Rik
					-1.06125	Camta2			-0.776043	Asb5
					-1.06076	Zdhhc20			-0.775726	4930404A12Rik
					-1.06074	Grid1			-0.775521	Celf1
					-1.05862	Trmt1l			-0.774446	Cbx8
					-1.05845	Zfp697			-0.774391	Cnot7
					-1.05842	Rab12			-0.774299	Ndufa5
					-1.05839	Dcaf1			-0.774275	Mif
					-1.05638	Ginm1			-0.774007	Rabggtb
					-1.05526	Ago1			-0.773719	Btg2
					-1.05446	Ak2			-0.773264	Srsf9
					-1.05386	Zfp277			-0.773166	Ttc14
					-1.0534	4833420G17Rik			-0.773165	Tspyl1
					-1.05306	Otud7b			-0.772978	Plekhh2
					-1.05282	Zfp516			-0.772329	Ammecr1
					-1.05278	Vcan			-0.772262	Mns1
					-1.05167	Map3k9			-0.771961	Cab39
					-1.05068	Ocrl			-0.771927	Rbfox1
					-1.05033	Brpf3			-0.771599	Cbx3
					-1.04971	Topbp1			-0.771339	Actr6
					-1.04895	Baz2a			-0.771337	Magoh
					-1.04875	Elmo1			-0.77113	Fam69a
					-1.04827	Laptm4b			-0.770913	Med30
					-1.04707	Ccdc167			-0.77045	Nap1l3
					-1.04687	Ddx49			-0.770442	Gm6225
					-1.04625	Daxx			-0.770109	Rnf166
					-1.04614	Fam89b			-0.769991	Crybg3
					-1.04598	Invs			-0.76994	Med10
					-1.04548	Ttc21b			-0.769921	Memo1
					-1.04524	Gm20604			-0.769748	Tmtc3
					-1.04509	Katnbl1			-0.769683	St8sia1
					-1.04442	Aasdhppt			-0.769478	Tmem30c
					-1.04344	Ninl			-0.769416	Mapkapk5
					-1.04339	Podxl			-0.769411	Fam32a
					-1.04331	Tmub2			-0.76903	U2surp
					-1.04317	Csmd3			-0.768823	Mettl21c
					-1.04298	Xylt2			-0.768688	Bzw2
					-1.04225	Sorcs1			-0.768478	Nfya
					-1.04077	Anapc7			-0.768197	Bex4
					-1.04036	Adamts7			-0.768031	Lmo3
					-1.0402	Ctnna1			-0.767816	Zranb2
					-1.03983	Src			-0.767795	Brix1
					-1.0383	Uhrf1bp1l			-0.767704	Rnf10
					-1.03801	Psmc3			-0.767676	Tmem167
					-1.03746	Mxi1			-0.767407	Ap3s1
					-1.03683	Neurl1a			-0.767078	Ccdc112
					-1.03617	Acvr1			-0.767075	Nhs
					-1.03525	Syne2			-0.766796	St13
					-1.03455	Srrm4			-0.766453	Tbc1d12
					-1.03414	Gps2			-0.76605	Cir1
					-1.03359	Iqce			-0.765985	Inip
					-1.03348	Zc3h12b			-0.765808	Zbed6
					-1.03028	Wwox			-0.76566	Dpf1
					-1.02995	Hexim1			-0.765615	Eps15
					-1.02958	Acot9			-0.765596	A230057D06Rik
					-1.0295	Ruvbl2			-0.764526	Rbm15b
					-1.02881	Pabpc5			-0.764506	Wsb1
					-1.02868	Soga1			-0.764499	Pum3
					-1.02865	Spred3			-0.763992	Scarb2
					-1.02681	Gabrg3			-0.76397	Dnttip2
					-1.02638	Elac2			-0.763874	Arnt
					-1.02602	D16Ertd472e			-0.763844	Thrap3
					-1.02467	Ncoa6			-0.762806	Slc30a5
					-1.02396	Prkcsh			-0.762416	Rbm12b1
					-1.02358	Gtf2i			-0.762343	Mdm2
					-1.02339	Dlx5			-0.762221	Cnrip1
					-1.02286	Zfyve1			-0.761781	Gm28551
					-1.02253	Il1a			-0.761656	Man2a1
					-1.02237	Imp4			-0.761606	Ggh
					-1.02183	Angel2			-0.761528	Acap2
					-1.02172	Mvd			-0.761261	B230334C09Rik
					-1.02145	Ino80			-0.760992	Crebbp
					-1.02097	Gas2l1			-0.760931	Ift74
					-1.02066	Fjx1			-0.760861	Gm45495
					-1.02012	Zfp41			-0.760753	Rpusd2
					-1.01994	Zfp523			-0.760624	Trim2
					-1.01977	Lrrc47			-0.760313	Gtf2e2
					-1.01901	Gabpb1			-0.760222	Pecr
					-1.01778	Spon1			-0.759944	Mettl8
					-1.01755	Gtf2h2			-0.759245	Larp1b
					-1.01742	Aqr			-0.759161	Hey2
					-1.01716	Exoc6			-0.759147	Ube2k
					-1.01714	Nfrkb			-0.758648	Zfp946
					-1.01592	Mprip			-0.758282	Ythdf3
					-1.01538	Ccm2			-0.758264	Dync1i2
					-1.01509	Hltf			-0.75785	Pnisr
					-1.01476	Ttc39c			-0.757807	Ndel1
					-1.01366	Tnrc6c			-0.757244	Gemin6
					-1.01215	Cyb5r3			-0.757232	Mepce
					-1.01197	Plxnb1			-0.75722	Tceal5
					-1.01162	Itgb1bp2			-0.757213	Naf1
					-1.01028	Mphosph10			-0.757054	Dtymk
					-1.01009	Mrps2			-0.756971	Mbnl1
					-1.00948	E2f6			-0.756645	Pdp1
					-1.0094	Hectd2			-0.756527	Ncor1
					-1.00853	Anks3			-0.756526	Zfp420
					-1.00813	Kcmf1			-0.756195	Mex3d
					-1.00807	Ubl4a			-0.755355	Nup93
					-1.00743	Dnaaf2			-0.755263	Tmem57
					-1.00725	Cux1			-0.755235	Sp3os
					-1.00707	Ikbkb			-0.75501	Usp51
					-1.00657	Eya1			-0.754776	Gopc
					-1.00602	Tiparp			-0.754647	Zc3h7a
					-1.00482	Gp1ba			-0.754618	Zfp622
					-1.00368	Zfc3h1			-0.754494	Pms1
					-1.00256	Ppp4c			-0.754481	Cul4b
					-1.00124	Nup107			-0.75379	Timp4
					-1.00045	Herc1			-0.753768	Elavl1
					-1.00022	Pik3c3			-0.753258	Cers6
					-0.999715	Blmh			-0.753099	Actr3
					-0.999407	Impact			-0.752978	Zfx
					-0.998306	Scrt1			-0.752717	Lhx6
					-0.99801	Zcchc8			-0.752389	Rbm25
					-0.997615	Hmgcl			-0.752359	Rnf11
					-0.997439	Xiap			-0.752188	Tcea1
					-0.997288	Nat8f1			-0.752171	Tram1
					-0.996657	Prpf40b			-0.751999	Bnip3l
					-0.996405	Gdpd1			-0.751326	Blvra
					-0.995858	Zfp935			-0.751246	Ankdd1b
					-0.995074	Pxk			-0.750862	Lins1
					-0.994144	Park7			-0.7505	Chic1
					-0.994001	Cntrl			-0.750479	Prkra
					-0.993357	Foxg1			-0.750123	Ndfip2
					-0.993294	Pla2g4b			-0.750081	Ubxn7
					-0.993243	Gsdme			-0.749741	Lrp8os2
					-0.992976	Bsdc1			-0.749662	Diaph2
					-0.992738	Tax1bp1			-0.749492	Fastkd5
					-0.992717	Usp13			-0.749168	Btbd1
					-0.992331	Slc39a11			-0.748948	Rarb
					-0.99136	Pycr1			-0.748782	Ankrd37
					-0.99134	Ctu2			-0.748555	Zranb1
					-0.991006	Snx12			-0.748082	Cox5b
					-0.990956	Galnt13			-0.74802	Elavl4
					-0.990871	Cgnl1			-0.747998	Grip1
					-0.990147	Zfp672			-0.747909	Galnt12
					-0.989816	Slc10a4			-0.747746	Hells
					-0.989809	Setbp1			-0.747513	Gm21992
					-0.989761	Polr1a			-0.747208	Prpf38b
					-0.989096	Cnot2			-0.746944	Ube2v2
					-0.988568	Fbrs			-0.746831	BC029722
					-0.988419	Top3b			-0.746459	Fgf2
					-0.987816	Tmem208			-0.746394	Camk2n1
					-0.987506	Dgcr2			-0.745887	Vldlr
					-0.987334	Rab40c			-0.745375	Zfyve9
					-0.987301	Rasa2			-0.74514	Chrm3
					-0.987203	Sgce			-0.744578	Zfp280d
					-0.986609	Otud5			-0.7445	Rpia
					-0.986509	Me1			-0.744108	Camkk2
					-0.986089	Sat1			-0.744062	Gpr85
					-0.985709	Aptx			-0.743932	Armcx1
					-0.985576	Wipf2			-0.743921	Snrpb2
					-0.985478	Mut			-0.74354	Mob1b
					-0.985075	Bclaf3			-0.743394	Ccdc71l
					-0.984509	Supv3l1			-0.743091	Rtraf
					-0.984222	Slc25a2			-0.742482	2610008E11Rik
					-0.983897	Elac1			-0.742076	Lmnb2
					-0.983828	Preb			-0.741994	Abi1
					-0.98251	Asna1			-0.741947	Aftph
					-0.98088	Arrb1			-0.741927	Khdrbs2
					-0.979742	Mblac1			-0.741468	Ahrr
					-0.979459	Zfp354b			-0.74139	Stard7
					-0.978552	Naxd			-0.741317	4632411P08Rik
					-0.978347	Xlr3a			-0.74119	Cfl2
					-0.977429	Sacm1l			-0.740969	Tjp3
					-0.973765	Fam192a			-0.740959	Capza1
					-0.972941	Faap20			-0.74071	Slain1os
					-0.972592	Abi1			-0.740677	Sorbs2os
					-0.971857	Gm29542			-0.740351	Ccdc50
					-0.97132	Fbxl20			-0.740036	Ulk2
					-0.971151	Med1			-0.740033	1810014B01Rik
					-0.970976	Zfp583			-0.73992	Gtf2h3
					-0.970808	Tbc1d9			-0.739789	Lrp2bp
					-0.970506	Tmem56			-0.739703	Atp11c
					-0.969809	Cdk14			-0.739697	Nup153
					-0.969167	Bloc1s4			-0.739565	Atp13a3
					-0.96905	Jakmip1			-0.738226	Irak1
					-0.968954	Tbk1			-0.737613	Rab14
					-0.968836	Pik3ip1			-0.737479	Zfp788
					-0.967997	Aftph			-0.737422	Phf7
[truncated: 11,543 more rows]

## Sheet: DataS3
		Lhx6 bulk-RNA-Seq
Negative log2FC		Negative log2FC	Higher in Lhx6-EGFP-				E15-Cortex			E15-Hypothalamus			P0-Cortex			P0-Hypothalamus
							logFC	Genename		logFC	Genename		logFC	Genename		logFC	Genename
Positive log2FC		Positive log2FC	Higher in Lhx6-EGFP+				12.3352	Dpp10		12.4601	Tac1		6.10641	Lhx6		8.20973	Gm26920
							12.0135	Trank1		12.0109	Pcdha9		5.63189	Nxph2		7.43574	Klhl33
							12.0131	Rbms3		11.8426	Gm17750		5.59493	Slc6a3		5.64382	Lhx6
							12.0101	Csmd3		11.6104	Klf10		5.00611	Sst		5.03654	Crhbp
							11.8858	Cacng3		11.4542	Zfp39		4.89461	Th		4.59168	Nxph2
							11.767	Kcnt1		11.3978	Cntnap3		4.57373	Lhx8		4.58433	Gpr83
							11.7344	Sst		11.387	Fig4		4.17543	Cntnap3		4.58106	Oprd1
							11.7248	Kctd17		11.3491	Chst11		4.14352	Rpp25		4.39525	Pth2r
							11.6995	Pcdha6		11.3371	Pcdhac2		4.09729	Gm9962		4.36251	Gm26902
							11.5524	Fam222a		11.317	Slirp		4.08578	Zfp804b		4.21401	Cntnap3
							11.5183	Elfn1		11.2865	Pcdha6		4.06021	Oxtr		4.15975	Pcdha1
							11.3284	Kcnc2		11.2845	Mbtps1		4.04806	Crhbp		4.10758	Npy
							11.3086	Gnb4		11.2763	Hps4		3.91565	Kcnc2		4.09744	Nos1
							11.271	C1galt1		11.2348	Osgin2		3.9079	Cps1		4.0971	Slc30a3
							11.2489	Spock3		11.2238	Exosc3		3.87374	Calca		3.96129	Ubap1l
							11.2415	Atf6b		11.2229	Ivd		3.83109	Oprd1		3.95693	Akain1
							11.2383	Dock9		11.2044	Dclre1c		3.80512	Gbx2		3.93938	Cort
							11.2152	Gnl1		11.1968	Med26		3.77838	Aadat		3.74958	Rbp4
							11.1554	Ccl27a		11.1921	Scaf1		3.77496	Dgkg		3.7233	Dlgap2
							11.1497	Pxylp1		11.192	Dexi		3.72326	Npy2r		3.70706	Th
							11.1316	Gm10762		11.1638	Pcdha11		3.72056	Mkx		3.69893	Ucn3
							11.1314	Usp13		11.1611	Rgs19		3.70902	Slc10a4		3.66995	Cyp19a1
							11.0936	Amy1		11.1496	Ache		3.69685	Nr5a2		3.6585	Grip1os1
							11.0378	Adam23		11.103	Lypd6b		3.61972	B930025P03Rik		3.59194	A930003A15Rik
							11.0305	Prkcq		11.1003	Fgd3		3.60186	Frem3		3.57952	Rab3b
							10.9885	Stat2		11.0988	Itm2a		3.5559	Mrap2		3.54631	Kcnc2
							10.9844	Gm26821		11.0827	Sppl2b		3.52901	Htr7		3.51643	Frem3
							10.9631	Mgat4c		11.0787	Gm13889		3.51957	Klrg1		3.51615	Kcng3
							10.9507	AI593442		11.0385	Bloc1s2		3.50358	Irs4		3.51033	Nrsn2
							10.9472	Pcsk2		11.0379	Snrnp35		3.46965	Gm16070		3.49444	Nmbr
							10.9077	Nr6a1		11.0199	Dennd6b		3.46238	Calb1		3.46664	Tmprss15
							10.9026	Nxph2		11.0165	Armc2		3.42865	Mafb		3.40028	Fam90a1b
							10.8879	Kcnmb4		10.9652	Rabl2		3.42585	Galntl6		3.39415	Mstn
							10.8342	Rcan3		10.9395	Aste1		3.42407	Chrnb3		3.35583	Cplx1
							10.8127	Frmd3		10.9319	9330151L19Rik		3.40104	Serpini1		3.27401	Lhx8
							10.8056	Cntnap5a		10.8863	Pcdhga6		3.3949	BC030500		3.2694	Gm19410
							10.805	Acvr2b		10.881	Thbs1		3.36995	Slc32a1		3.24985	Rpp25
							10.8015	Ecel1		10.863	Slc15a4		3.32043	Spock3		3.23571	Npffr1
							10.7825	Cxcr4		10.8553	Akna		3.31846	Glra3		3.2286	Dgkg
							10.7504	Galnt13		10.8497	Zfp119a		3.31705	Ptchd4		3.22222	Atp1a3
							10.7323	Dnm3os		10.8489	Nol6		3.31639	Arx		3.21714	Tmem59l
							10.7239	Pcdha4		10.7848	Tmem240		3.31606	Col19a1		3.18281	Slc6a3
							10.7143	Rapgef4		10.784	Dffb		3.28982	Slc30a3		3.16027	Slc32a1
							10.7018	Fam57a		10.7801	Cpsf4		3.27973	Cdh9		3.15418	Mkx
							10.6966	Gpr158		10.7665	Shank3		3.27488	Nxph1		3.13598	Crabp1
							10.6552	Cbr4		10.754	Epg5		3.27108	Prlr		3.11681	BC030500
							10.6432	Cog2		10.7461	Slc25a33		3.26857	Npy		3.10994	Tacstd2
							10.6405	Kcnmb2		10.7396	Psen1		3.26478	Cacng3		3.09751	Diras1
							10.6364	Mfsd14b		10.7385	Grm7		3.24941	Cartpt		3.04618	Etl4
							10.6349	B830012L14Rik		10.7125	Arg2		3.24189	C130060K24Rik		3.03898	Tacr1
							10.6156	Ccdc181		10.7014	Stx2		3.23985	Shox2		3.00678	Pcdha3
							10.6149	Klf8		10.7004	Fgd1		3.22607	Gm26902		2.99612	Syp
							10.6052	Ube2q2		10.686	Golga7b		3.22278	Cpne7		2.97674	Rxfp3
							10.5918	Lgi2		10.6844	Rtel1		3.18194	Gjd2		2.96859	Cntnap4
							10.5835	Zfp277		10.6837	Myo1c		3.17393	Dlx1as		2.95425	Cckar
							10.5513	Icmt		10.6816	Ece2		3.12639	Pcdha7		2.94973	Cacng3
							10.5505	Tmem184b		10.6658	Naxd		3.1074	Nmbr		2.92555	Stac2
							10.5426	Fgf12		10.6564	Dym		3.10702	Oprk1		2.92211	Lhfpl5
							10.5407	Pdgfa		10.6517	Rxrb		3.10062	Trim66		2.91044	Ermn
							10.5352	1810041L15Rik		10.612	Onecut1		3.09291	Pax7		2.89537	Glra3
							10.4981	Zfp93		10.5986	Dgkz		3.09197	Drd2		2.89171	Gria1
							10.4809	Col19a1		10.5951	Get4		3.09071	Entpd3		2.87958	Cend1
							10.4774	Neu1		10.5818	Rccd1		3.08988	Cr2		2.86651	Pnoc
							10.4548	BC024139		10.5653	Ttc7b		3.08688	Rspo1		2.86278	Asb16
							10.4371	Ptpdc1		10.5597	Actr3b		3.0846	Tmem130		2.86097	Trhde
							10.3992	Dnaaf2		10.5536	Cinp		3.08253	Slc6a7		2.83866	Fam131c
							10.3828	Kif27		10.5463	Vcpkmt		3.07679	Dlgap2		2.8351	Nxph1
							10.3825	Brms1		10.5429	Tex30		3.0761	Kcnc4		2.82856	Ankrd34a
							10.3555	Hmgxb3		10.5357	Hint2		3.07596	Nrsn2		2.82587	Cpne6
							10.3438	Pign		10.5287	Gabrg3		3.06621	Syp		2.82421	Grin2d
							10.3397	Fastkd1		10.5252	Rbm38		3.06617	Cbln4		2.82117	Myh8
							10.338	Rims3		10.5233	Mrgpre		3.06028	Fam131c		2.80497	Aldh3b2
							10.3379	4732496C06Rik		10.5227	Stradb		3.05231	Nefh		2.7965	Sncb
							10.3171	Cpne8		10.5116	Sem1		3.05126	Dgkk		2.78722	Gbx2
							10.3084	2700016F22Rik		10.5012	Ppat		3.04906	Ttc39aos1		2.77539	Cps1
							10.2985	Smim10l2a		10.5001	Cdh18		3.04549	Alox8		2.77445	Erbb4
							10.2587	Bnip1		10.497	Cog1		3.04378	Klhl14		2.77047	Col19a1
							10.2587	Nudt16		10.4703	Mafk		3.04246	Htr1a		2.76625	Fxyd7
							10.2577	Lmna		10.459	Cyb561		3.0397	Maf		2.76514	Oprm1
							10.2531	Klf5		10.4514	Rimbp2		3.03139	Tm4sf5		2.76504	Galntl6
							10.2501	Zfp661		10.447	Ggcx		3.02254	Neb		2.7552	Adamts17
							10.2278	Ddost		10.441	Elfn2		3.01979	Ghsr		2.75263	Cacng2
							10.2235	6030458C11Rik		10.4288	Bcas3		3.00139	Erbb4		2.74602	Pcdha5
							10.2221	Pcdha2		10.4247	Chpf		2.98764	Gad1		2.74027	Gm9936
							10.2207	Nts		10.4101	Rfwd3		2.98565	Ankrd34b		2.73796	3300002P13Rik
							10.1918	Map3k1		10.4019	Vegfb		2.97867	Ndst4		2.71895	Atp6v1g2
							10.1915	Wnt7a		10.3938	Foxo1		2.96481	Syt13		2.71582	Eef1a2
							10.1892	Gm4924		10.3858	Zfp687		2.95835	Nptxr		2.70874	Htr2a
							10.1783	Gpr153		10.376	Lrrc3		2.95789	Cntnap1		2.70089	Nr5a2
							10.1715	Adra1a		10.374	Rtl1		2.95712	Egr4		2.69506	Syt17
							10.1686	Ctsf		10.3724	Wdr73		2.95691	Hcrtr1		2.68902	Gad2
							10.1424	Clvs2		10.3724	Gm15601		2.95486	Cdh7		2.67903	Kcns3
							10.14	Larp1b		10.3691	Slc1a5		2.93807	Nhs		2.67197	Sv2a
							10.134	Nudt13		10.3613	Ttc8		2.93713	Vsnl1		2.66637	Calb1
							10.1162	Bcas3		10.3481	Wscd2		2.90833	Pgr15l		2.66492	Tac1
							10.1026	Gm29666		10.344	Mrps16		2.90711	AW551984		2.65494	Cckbr
							10.0958	Tmem248		10.3396	Aen		2.9	Cacng2		2.65112	Hcn1
							10.0876	Tcte2		10.3242	Cep89		2.899	Gpr83		2.64303	Rell2
							10.0822	Trpm2		10.3218	Ppil1		2.89451	Slc12a5		2.64007	Chrm2
							10.0796	Prune1		10.3193	Pigh		2.89422	Lypd6		2.63613	Kcnmb2
							10.0723	Stac2		10.3173	Lrrc3b		2.89351	Mme		2.62684	Prph
							10.0535	Grm1		10.3035	Zdhhc16		2.88987	Car10		2.61903	Pde11a
							10.0497	Zfp551		10.2829	1700030K09Rik		2.88879	Gria1		2.61611	Lypd6
							10.0243	Tyw3		10.2819	Ermard		2.88553	Grin2d		2.60213	Alox8
							10.0188	Kcnh1		10.2745	A430046D13Rik		2.88168	Lypd6b		2.59484	Htr1a
							10.0116	Lama3		10.2648	Gm26899		2.8774	Grm1		2.59476	Amn
							10.0097	Orai2		10.2635	Coro7		2.85267	Chrm5		2.59217	Panct2
							10.0067	Rasgrf2		10.2517	Gm10277		2.8525	Atp1a3		2.58924	Kcnip2
							10.006	Vav3		10.251	Urb1		2.85044	Kcnmb2		2.58516	Ankrd34b
							10.0059	As3mt		10.235	Slc25a1		2.84861	AI593442		2.58471	Dlk2
							10.0057	Dna2		10.2317	Ttc26		2.84175	Gm4211		2.58232	Mme
							9.99439	Ctsa		10.2289	Dgkg		2.832	Vstm2a		2.58188	Syt3
							9.99117	Capn6		10.2266	Prcp		2.83069	Ankrd34c		2.57873	Cdh9
							9.97443	Zbtb46		10.2237	Med30		2.817	Cacna2d2		2.57615	Ndst4
							9.96996	Pcdhb9		10.2187	Adra1b		2.81636	Ret		2.57423	Atg9b
							9.96501	Cox17		10.2112	Ccdc57		2.81496	Rell2		2.57352	Kcns2
							9.96401	Zufsp		10.2038	Zer1		2.81193	Oas3		2.55711	Gm27032
							9.96142	Cntnap5c		10.1981	Cdh12		2.81001	Nell1		2.55185	Caly
							9.9595	Sgsm3		10.1929	1600014C10Rik		2.80843	Diras1		2.547	Gabrg3
							9.94944	Gm26718		10.1723	2810021J22Rik		2.79646	Syt17		2.54567	Gpr61
							9.94742	Tmem256		10.1587	Ranbp17		2.7963	A230087F16Rik		2.54467	Hcrtr2
							9.94611	Grip2		10.1572	Ascl1		2.78946	Edaradd		2.53597	Gm9962
							9.94039	Tmem179		10.1568	Ntsr1		2.78454	Gbx1		2.51714	Akap5
							9.94008	Caskin1		10.1518	Grik4		2.78329	Glp1r		2.51284	Tuba8
							9.93955	Gm14827		10.146	1700001L19Rik		2.76364	Rasgrf2		2.50573	Tenm1
							9.93899	1700109K24Rik		10.1378	Tsr3		2.7573	9330158H04Rik		2.50406	Thrb
							9.93783	Sik1		10.1244	Dnajc12		2.75515	Atp6v1g2		2.49843	Grik1
							9.92931	Tagap1		10.124	Aasdh		2.75269	Gad2		2.49736	Epha10
							9.92745	Kptn		10.109	Thg1l		2.74595	Baiap3		2.49346	Oxtr
							9.92296	Pnma2		10.1066	Rnf170		2.74454	Zmat4		2.4889	Syt1
							9.92198	Cntnap3		10.1057	Gm10762		2.7433	L3mbtl1		2.48703	Vsnl1
							9.91417	Eno2		10.1022	Slc39a14		2.74256	Gm15721		2.4862	Rph3a
							9.91251	Rab40c		10.0934	Ints1		2.74139	Kcnip2		2.47106	Slc6a7
							9.89874	Nell1		10.0869	Rpusd2		2.73912	Gm26592		2.46857	Nefh
							9.89533	Tmem242		10.079	Uck1		2.7389	Ebf3		2.46466	Dlx1as
							9.89409	Acer3		10.074	Armc5		2.73786	Aldh3b2		2.46402	Zmat4
							9.87915	Mgat4a		10.0558	Mmp17		2.73593	Dlx2		2.46249	Iqsec3
							9.8749	Vars		10.0534	Rps29		2.73506	Mc4r		2.46085	Ifnlr1
							9.8733	Fam135b		10.0491	Mettl4		2.73214	Gm19345		2.46082	Cacna1i
							9.8593	Swsap1		10.0465	Alas1		2.73039	Grm8		2.45611	Npbwr1
							9.85257	Elac1		10.0332	Ksr1		2.72888	Ankrd55		2.45449	Gm26614
							9.85172	Gpr12		10.0261	Nkiras1		2.72646	Fibcd1		2.44403	Spock3
							9.8378	A930015D03Rik		10.0221	Tmem63c		2.72466	Syt1		2.44166	AI593442
							9.83514	Alk		10.0218	Kat2b		2.7235	Nrxn3		2.4364	Cygb
							9.83331	Kcnk3		10.0106	Gm26910		2.72216	4930488L21Rik		2.43117	Mybpc1
							9.8293	Wdr91		9.99442	Ccdc22		2.72031	Frmpd3		2.4278	Gad1
							9.82529	Hspbp1		9.99387	Map3k14		2.71508	Ecel1		2.42551	Spock1
							9.81801	Hook2		9.99317	Trmt13		2.71278	Spock1		2.42512	Gm21949
							9.81288	Cntn5		9.98473	Sema7a		2.71011	Lgi2		2.42332	Rhbdl1
							9.81029	Caly		9.96879	Grm3		2.70592	Sema3a		2.4225	Spint1
							9.8101	Zfp941		9.95919	Zfand4		2.70152	Slc35g2		2.42025	Snap25
							9.80547	Cx3cl1		9.94347	A830092H15Rik		2.69794	Snap25		2.41997	Moxd1
							9.79669	Mvb12a		9.942	Galt		2.69738	Kcng3		2.4196	4930539E08Rik
							9.79567	Sem1		9.94148	Tmem231		2.69649	Ntng1		2.41367	Samd12
							9.79328	Klhl18		9.93779	A430106G13Rik		2.69621	Syndig1l		2.40834	Xkr4
							9.78943	Atp5j2		9.92865	Panx2		2.69534	Trhde		2.40327	Sh3rf3
							9.77159	Edaradd		9.92833	Wnt4		2.69295	Calcr		2.39197	Kcna5
							9.76873	Zfp758		9.92668	Rffl		2.69021	Gpr101		2.38692	Cyp46a1
							9.76756	Ebp		9.92345	Ears2		2.68905	Rcan2		2.3787	Cacna1s
							9.76391	Cdyl2		9.92329	Pcdhb9		2.6849	4930539E08Rik		2.3779	Ldoc1
							9.76208	Pard6b		9.91748	Zfp984		2.68303	Vgf		2.36648	Sp9
							9.75676	Gm14326		9.90985	Slc9a3r2		2.67669	Alox12b		2.36612	Cntnap5c
							9.75229	Tmem231		9.90667	Gtf2h4		2.67201	Rab3b		2.36237	Hpcal4
							9.74863	Prr13		9.90548	Tank		2.67152	Snhg11		2.35746	Alk
							9.74279	4833413G10Rik		9.90469	Shisa5		2.66089	Grik1		2.35673	Cemip
							9.74037	Adra1b		9.88954	Tk2		2.66001	Ctxn2		2.35503	Galnt9
							9.73332	Cgref1		9.88056	Mbd6		2.65874	Nyap2		2.35207	Coro6
							9.72747	Slc45a4		9.87453	Katnb1		2.6578	AB041806		2.35023	Gm26666
							9.72089	Gm42669		9.86215	Rtn2		2.65435	Gabrg3		2.34993	St8sia5
							9.71658	Ube2s		9.8565	Epm2a		2.65218	Neto1		2.34613	Kcnab2
							9.71402	Alyref2		9.85118	Zfp804b		2.647	Syt3		2.3414	Tmem151a
							9.70964	Rdh13		9.84649	Yipf1		2.64417	Gal		2.33661	Unc5d
							9.70849	Pde4a		9.84459	Carns1		2.64277	Cntnap4		2.33318	Vwc2l
							9.70545	Urm1		9.83698	Pptc7		2.63274	Fam43b		2.33146	Gm26821
							9.70316	Pcdhb15		9.83609	Tceal1		2.62568	Mtfp1		2.33007	Necab1
							9.68816	Fbxo31		9.83585	Dhtkd1		2.62389	Iqsec3		2.32572	Otof
							9.68207	Gm26601		9.82519	Selenop		2.62373	Slc17a6		2.325	Pacsin1
							9.6788	Tbc1d2b		9.82514	Klc4		2.6183	Selenov		2.32392	Cyp4x1
							9.67162	Gm26546		9.82172	Cd93		2.61325	AF529169		2.32101	Napb
							9.6691	Ankrd13d		9.8201	Adck5		2.60588	Gm45151		2.32091	Htr4
							9.65007	Eif3j2		9.8176	Palm2		2.6026	Thy1		2.3131	Gm19345
							9.64777	Zbtb16		9.81375	Gm21985		2.59982	Tmem91		2.30963	Faim2
							9.64588	Grm3		9.80618	Dync1i1		2.59291	Ano5		2.30077	Sh2d1a
							9.64022	Tcerg1l		9.79997	Spout1		2.59044	Ache		2.29492	Cdcp1
							9.63165	Camkmt		9.79912	Gpr21		2.58765	Cbln1		2.29285	St18
							9.61554	Pitpnm3		9.799	Vstm5		2.57858	Chl1		2.29279	Mc4r
							9.60632	Kndc1		9.79369	Mctp1		2.57585	Cyp2b19		2.28998	Gm26723
							9.6059	Serpine2		9.79024	Pdpr		2.57377	Arhgap36		2.28073	Vstm2a
							9.6047	Cyb5a		9.7901	Pls1		2.56479	Tshz3		2.27836	Prkcg
							9.60263	Epha6		9.77346	Fam151b		2.56319	Disp2		2.27651	Phyhip
							9.59637	8030462N17Rik		9.75767	Rreb1		2.56266	Gm26691		2.2755	Grin1
							9.59525	Litaf		9.75747	Arhgap44		2.5613	Gdf6		2.27262	Fgf18
							9.59441	Vwc2l		9.75215	Plk3		2.55275	Elavl2		2.26979	Lin7b
							9.5906	Eme2		9.7466	Tmem160		2.54924	Vwc2l		2.26813	Ankrd55
							9.57928	Igf1		9.73751	F8a		2.54799	Calb2		2.26655	Adcy1
							9.57885	Kctd21		9.73737	Adgre4		2.54704	Atp2b3		2.26654	Pak6
							9.57407	5530401A14Rik		9.73595	Nop10		2.54608	Cntnap2		2.26049	Crtac1
							9.57084	Maff		9.72371	Foxred1		2.5427	Scg2		2.25664	Disp2
							9.56646	Fam174b		9.72006	Ndufb7		2.54238	Pitpnm3		2.25378	Pnma5
							9.56189	Psenen		9.71893	D130017N08Rik		2.53491	Dlk1		2.25219	Mtfp1
							9.55928	Pcnx3		9.71879	Ap5m1		2.53232	Smim18		2.25158	Hrh3
							9.55902	Nle1		9.70666	Smarcal1		2.52494	Dusp26		2.24809	Slc1a6
							9.55619	Nrg4		9.69794	Dclk3		2.52167	Dzank1		2.24785	Tmem130
							9.55297	Carmil2		9.69791	Adcy9		2.51663	Syngr3		2.24345	Hcn2
							9.54541	Arhgap4		9.69395	Dgkb		2.51502	Xkr4		2.24307	Dnm1
							9.54381	Tunar		9.68954	Lrp10		2.51263	Crh		2.2425	Slc24a2
							9.52401	Cdk5r2		9.68504	Mrnip		2.51203	Pth2r		2.24097	Slc12a5
							9.51203	Aatk		9.67035	Gm43517		2.51094	Pcdha1		2.23902	Plekhd1
							9.50784	Unc119		9.66855	Sco1		2.51023	Sncg		2.23778	Serpini1
							9.5055	Vrk3		9.66835	Nudt13		2.50679	Gstm6		2.23054	Nrxn3
							9.50496	Neurl1a		9.666	Gm5577		2.5058	Rtl9		2.2305	Fam163b
							9.50001	Cntn6		9.66531	Ppp1r16b		2.50479	Hpcal4		2.22849	Syngr1
							9.48813	Ppfia4		9.65308	Disp3		2.50182	Nap1l5		2.22768	Ppp2r5b
							9.48443	Nipal3		9.63234	Vgf		2.50104	Chrm3		2.22534	Frmpd3
							9.48019	Ubox5		9.6119	Mn1		2.50027	Gm26805		2.22336	Ass1
							9.47619	Smox		9.60972	Rpgrip1		2.50002	Cntnap5a		2.22225	4930553P18Rik
							9.46486	L2hgdh		9.60887	Dnal4		2.49468	Grem2		2.22038	Slc6a17
							9.46189	Npy2r		9.59979	Gm15879		2.48351	Gm16485		2.21867	Gm5602
							9.45472	Cfap54		9.59628	Inha		2.47233	Stac		2.21862	Inpp5j
							9.45335	Gm20498		9.58978	Mmel1		2.47137	Gm26593		2.21805	Adra2c
							9.44471	Tmem240		9.58938	Stx3		2.46931	A730046J19Rik		2.21463	9330158H04Rik
							9.44309	9130023H24Rik		9.58849	C87436		2.46913	Sv2c		2.21352	Brs3
							9.4387	Gfpt2		9.58246	Snapc5		2.46837	Tac1		2.21288	Nyap2
							9.42865	Fbxo4		9.58199	Atg2a		2.46764	Rab3c		2.2094	Klhl14
							9.42697	6330409D20Rik		9.57892	Rin1		2.46656	Tacr1		2.20913	Fam135b
							9.42629	Slc17a5		9.56726	Frs3		2.46421	1500026H17Rik		2.20512	Plcxd3
							9.42032	Purg		9.5587	Fbxo6		2.46227	Panx2		2.20431	Gm26633
							9.42025	Per2		9.54988	Mllt1		2.46208	Ccdc184		2.20355	Rcan2
							9.41571	Sprtn		9.54977	Fras1		2.46191	Glra1		2.20232	Grm1
							9.41005	Gm31305		9.54696	Nat14		2.46153	Tenm1		2.20229	Gpr135
							9.40963	Bax		9.54457	Cpne8		2.45982	Dlx5		2.20162	Cdh18
							9.40788	Ttbk1		9.54271	Fcf1		2.4583	Wnt9b		2.20058	Acta1
							9.40427	Fam185a		9.5384	Polr2d		2.4553	Syngr1		2.20044	Rgs17
							9.40035	Eya3		9.5317	1500035N22Rik		2.45408	4930426D05Rik		2.19941	Gm17276
							9.39069	Zfp324		9.52979	Ngef		2.45262	Gpr158		2.19436	Cntnap1
							9.39012	Gfra4		9.52901	Cdk20		2.45048	Glra2		2.19434	Adap1
							9.36744	Ak1		9.5251	Nsun6		2.44119	Ablim3		2.19102	Zfp575
							9.36464	Tcp11l2		9.52041	Zbtb16		2.44112	Cend1		2.1888	Cntnap5a
							9.34956	Disp1		9.51237	Pax5		2.44065	Zfp92		2.18859	Golga7b
							9.34629	Mum1		9.51094	Nup43		2.43506	Hrh3		2.18825	A330015K06Rik
							9.34414	Chmp2b		9.50791	Omg		2.43439	Rit2		2.18722	Crhr2
							9.34319	Tstd3		9.49917	Igsf9b		2.43153	Sncb		2.18675	Sez6l2
							9.33955	Zfp935		9.49692	Angptl3		2.43124	Epha10		2.18617	Hcrtr1
							9.33877	Donson		9.47992	Kcns2		2.42936	Kcnip1		2.18564	Pip5kl1
							9.33417	Jcad		9.47782	Dsn1		2.42321	Etl4		2.18283	Shh
							9.32589	Ap4b1		9.46625	Zfp931		2.42179	Ckmt1		2.18245	Arx
							9.32545	Pwp2		9.46095	Fndc9		2.42025	Napb		2.18239	Gpr12
							9.32519	Fabp3		9.45905	Dhrs13os		2.41449	Kcnk9		2.17984	Cdhr2
							9.32361	Atp6v0c		9.45839	Bbs5		2.4139	Otp		2.17965	Gm996
							9.3223	Churc1		9.45656	Gm33280		2.41267	Panct2		2.17822	Gm3752
							9.32028	Yif1b		9.45622	St3gal4		2.41238	Dlx6		2.17344	Tmem91
							9.30856	Sv2c		9.45226	Wwox		2.41192	Nefl		2.17274	Cdh12
							9.29789	Fbxo41		9.4521	Sytl2		2.40625	Emc9		2.17119	Eml6
							9.27262	Pfn4		9.44984	Fam19a4		2.40392	Rasgrf1		2.168	Osbp2
							9.26788	Plppr2		9.44587	Pepd		2.40295	Pappa		2.1666	Lgi2
							9.25454	Myh11		9.44321	Dxo		2.40279	Pacsin1		2.16639	Gpr176
							9.2513	Gorasp1		9.43656	Snx29		2.40185	Hdac11		2.16629	Rab3c
							9.25085	Ptpre		9.43416	Atxn7l2		2.40001	Lynx1		2.16468	Syt13
							9.24376	Zfp418		9.427	Ssbp4		2.39485	Cpne6		2.16436	Rims4
							9.23828	Uqcr11		9.42499	Palm3		2.39102	Rims4		2.16047	Zfp804b
							9.23109	Irf6		9.41996	Ctu2		2.38693	Zfp536		2.15874	Prokr2
							9.22953	Gm26530		9.41796	Med21		2.38047	Crabp1		2.1587	3110070M22Rik
							9.22829	Gm13619		9.41155	Mettl22		2.37932	5730409E04Rik		2.15869	Kcnk3
							9.22708	Tpp1		9.4094	Wnt7a		2.37928	Zfp853		2.15722	Lgi1
							9.22464	Lrp11		9.40584	Lsm10		2.37851	Rgs17		2.15614	Dnajc6
							9.20877	4930444A19Rik		9.40056	Skap2		2.37761	Kcnj12		2.15168	Syn1
							9.20347	Chaf1b		9.39711	Ahcy		2.37722	Clvs2		2.1507	Tmem151b
							9.19631	Map1s		9.39592	Dennd4b		2.37647	Mei4		2.14911	Htr7
							9.18834	1700017B05Rik		9.39236	Syt3		2.37477	Kcnj9		2.14423	Stx1b
							9.18438	Avpr1a		9.3919	Gm42893		2.37367	Gabre		2.14407	Cadps
							9.18433	Tacr1		9.39127	Nxph2		2.36898	Zcchc12		2.14302	Scn2b
							9.17926	Gm37584		9.38951	Abcg4		2.36889	Vwc2		2.1316	Alkal2
							9.17724	Tmem268		9.38935	Swsap1		2.36883	Syn2		2.13073	Smim17
							9.17591	Sh3bgrl3		9.38879	Spry2		2.36882	3300002P13Rik		2.12753	Lynx1
							9.17445	B4galt7		9.37626	Aurkaip1		2.3667	Atp1b1		2.12571	Syngr3
							9.1601	Cndp2		9.37309	Rab40c		2.3667	Ndrg4		2.12466	Neb
							9.14099	Hcrtr2		9.36307	Nog		2.36387	Dpp10		2.12293	Dzank1
							9.13399	Ccdc8		9.35286	Tfcp2		2.36382	Grm2		2.12227	Hmcn2
							9.13372	Olfm3		9.3514	Ddt		2.36376	Lin7b		2.12014	Gm1043
							9.13293	Ackr1		9.34261	Yy2		2.36215	Tuba4a		2.11947	E430024P14Rik
							9.12349	Arxes2		9.33784	Adam4		2.36007	Cep170b		2.1171	Gm45768
							9.11278	Pcyox1l		9.3346	Pakap		2.355	Prcd		2.11576	Scn1a
							9.11278	Opn3		9.3342	Plekhh1		2.35286	Slc6a17		2.11423	Prlr
							9.10892	Lor		9.32932	Ckmt1		2.35105	Krt222		2.11347	Rab3a
							9.10794	Galk2		9.32461	Patj		2.35045	Rbms3		2.11244	Rasgrf2
							9.10745	Slc25a25		9.31757	Cdkl4		2.34992	Tcerg1l		2.11178	Myo3b
							9.10731	Cygb		9.31729	Smg9		2.34851	Tceal7		2.10944	Nell1
							9.10312	Cdh24		9.30501	Romo1		2.34588	Gpr68		2.10854	Sytl5
							9.103	Maneal		9.29905	Elac1		2.3455	Lancl3		2.10704	Grin2b
							9.10141	B430203G13Rik		9.28832	Gm15990		2.34465	Htr2a		2.10465	Slc25a22
							9.09305	Thap4		9.28706	Mhrt		2.34439	Faim2		2.10256	Prox1os
							9.09071	Cds1		9.27845	Rem2		2.34204	Cntn6		2.10137	Zfp784
							9.08843	Tmem150b		9.2763	Gm10550		2.34003	Hap1		2.10115	Atp2b2
							9.0863	Lrfn2		9.27486	Abhd6		2.33804	Dnm1		2.09908	Prkar1b
							9.07884	Fam46a		9.2623	Lamb1		2.33609	Rph3a		2.0937	Gabra1
							9.07826	Sncb		9.25865	Zkscan14		2.33376	Adcy1		2.09352	Fam19a2
							9.07324	Rabac1		9.25722	Rce1		2.33353	Coro6		2.09125	Stx1a
							9.07043	Palm2		9.25565	Naxe		2.33009	Doc2a		2.08999	Esrrg
							9.06456	Fam98c		9.25419	Gm44709		2.32738	Kcnip4		2.08977	Kcng2
							9.06432	2020-03-11		9.25194	Zfp961		2.32517	Npffr1		2.08968	Cidea
							9.05665	Gspt2		9.25148	Ogdhl		2.32412	Tox2		2.08552	4930426D05Rik
							9.05541	Bnip3		9.25088	F8		2.32223	Lrrc3b		2.08402	Ckmt1
							9.05457	Pld3		9.22819	Htr3a		2.32117	Chrm2		2.08398	Ptger2
							9.05047	Hddc3		9.21596	Cacnb1		2.31914	Gm20513		2.08263	Hcn3
							9.05014	Fstl4		9.20401	Tmsb15b2		2.3181	Pcsk1		2.08127	Irs4
							9.04771	Nabp2		9.1991	Ccdc142		2.31625	Smim17		2.08071	Clstn3
							9.04595	Pagr1a		9.19735	Trdmt1		2.31533	Caly		2.07857	Atp1b1
							9.02887	Pcdha9		9.19237	Nemp1		2.31492	Gldn		2.07844	Slc9b2
							9.02393	Slc30a1		9.19106	Uqcc3		2.31237	Ankrd34a		2.07506	Syn2
							9.01494	Zfp955a		9.1639	Slc35f2		2.31199	Sez6l2		2.07371	Gm9866
							9.00797	Naglu		9.15886	Gm5093		2.30857	Oprm1		2.07015	Amph
							9.00019	Cacna1a		9.15275	Mical2		2.30768	Pcdhgc4		2.06868	Panx2
							8.99932	B4galnt1		9.15262	Gpc5		2.30699	Eef1a2		2.06835	Styk1
							8.99359	Cbarp		9.15084	Ankrd34b		2.30237	Clstn3		2.06716	Chd5
							8.99036	Fam221a		9.15062	1700029J07Rik		2.29624	Cdh23		2.06224	Gm20513
							8.98353	Asic4		9.14257	Cbx8		2.29444	Foxa1		2.06144	Vwce
							8.98353	Supt3		9.14255			2.29022	Magel2		2.06082	Kifc2
							8.9817	Larp6		9.14119	Tyw5		2.28876	Esrrg		2.05849	Lypd6b
							8.97649	Slc41a2		9.12964	Faap24		2.28727	Pgr		2.05645	Ablim2
							8.97236	Tcim		9.12512	Pnoc		2.28497	Tmem59l		2.05456	Tmem215
							8.96338	Msrb2		9.11321	Gm4673		2.28382	Nrsn1		2.05424	Fezf1
							8.96008	Ppat		9.11304	Gm11837		2.28121	Syt2		2.0532	Lancl3
							8.95258	Patj		9.11149	Slc9a1		2.28083	A230006K03Rik		2.04968	Trpc4
							8.95161	Plekha3		9.1106	Myl6b		2.27986	Cdk5r2		2.04787	Ccdc36
							8.95143	Tsga10		9.10757	Nkx2-2		2.279	Susd2		2.04581	Cep170b
							8.94088	Fgd3		9.08069	Msl3l2		2.27609	Ankrd35		2.04508	Elavl2
							8.92654	Sema4a		9.06502	Cyb561d2		2.27577	Vat1l		2.04173	Nap1l2
							8.92625	Odaph		9.06114	Zfp13		2.27137	Amn		2.04141	Pla2g4e
							8.92178	Zfp273		9.05895	Dzip1l		2.27092	Syn1		2.04052	Syt2
							8.91775	Gm16054		9.05598	Trank1		2.26929	Pax5		2.03902	Palm2
							8.90678	Errfi1		9.05312	Kcnh8		2.2682	Cdh18		2.03812	Trhr
							8.90341	Pef1		9.03738	Mchr1		2.26718	Galr1		2.03703	AI854703
							8.90179	Tmem8b		9.02387	Qsox1		2.26526	A230077H06Rik		2.03676	Krt222
							8.89748	Lyn		9.00225	Tmem86b		2.26511	Celf6		2.0358	Ncdn
							8.89317	Clgn		9.00178	Rundc1		2.26491	Kifc2		2.03566	Rab6b
							8.88775	Samd12		8.99484	Jrk		2.26204	Aldh1a1		2.03394	Aadat
							8.86484	Gt(ROSA)26Sor		8.99097	Cntn3		2.25904	Hapln4		2.03361	Diras2
							8.86152	Chac2		8.98858	Snhg6		2.25771	Cyp46a1		2.03343	Efna5
							8.84938	Zfp658		8.98609	Mycbp		2.25543	Scn2b		2.02593	Hsbp1l1
							8.83738	Itga8		8.97262	Gm14827		2.25341	Grem1		2.0211	2810032G03Rik
							8.82844	Slc9a7		8.97105	Iqcc		2.25179	Arhgap26		2.02072	Sptb
							8.82353	Smyd2		8.96171	Adamts15		2.24781	Zkscan16		2.01915	Epb41l1
							8.8058	Cntn4		8.93298	Ppan		2.24754	Ubash3b		2.01903	Stmn3
							8.77981	Tbrg4		8.93256	Ssh3		2.24598	Fgf12		2.01694	Dkkl1
							8.77638	Ets1		8.9209	Rab40b		2.24536	Galnt9		2.01641	Gm13205
							8.77273	Tmem150c		8.90954	Glrb		2.24409	Sp9		2.01417	Fbxo41
							8.7718	Mettl21a		8.90649	Rmdn2		2.24354	Nsf		2.00878	Gm26592
							8.76641	Nek4		8.88166	Zfyve26		2.24341	Rab6b		2.00815	Fam43b
							8.75848	Gatm		8.87026	Lypla2		2.24269	En1		2.00735	Vgf
							8.75776	Pex5l		8.86529	Med9		2.24189	Pdyn		2.00519	Vamp2
							8.75659	Grin1		8.86387	Eya3		2.24133	Htr2c		2.00517	Nsf
							8.73206	Syt13		8.86155	Sirt6		2.24045	Rxfp3		2.00494	Doc2b
							8.73206	Tmem151a		8.84339	Kcnh4		2.24029	Dhrs13os		1.99867	Tdrd12
							8.72569	Dffb		8.83351	Ctdspl		2.23553	Col25a1		1.99353	Gm27151
							8.71663	Rims4		8.83129	Oprm1		2.23395	Pclo		1.99293	Cdh15
							8.71	Znhit3		8.82313	Gm42417		2.23118	Eno2		1.99154	Oprk1
							8.71	Zfp607b		8.81404	Gpt		2.23084	Kctd8		1.98928	Zbtb8b
							8.70647	Tmem260		8.8083	Gm12999		2.22982	Tfap2b		1.9892	Gm2974
							8.7032	Psmg3		8.80764	Pcsk6		2.22773	Cbarp		1.98838	Cpne5
							8.69972	Pigb		8.80542	2810032G03Rik		2.22707	Lhfpl5		1.98638	Gm8281
							8.67827	Pcdhb10		8.78371	Trpm4		2.22656	Necab1		1.98447	Nptxr
							8.6599	Ube4bos1		8.77831	Gmppb		2.22647	Bfsp1		1.98432	5033430I15Rik
							8.65197	Ogfod1		8.77339	Drd1		2.22621	Psg16		1.98402	1500035N22Rik
							8.64135	Obsl1		8.76332	Atic		2.22507	Cacng5		1.98332	1110002E22Rik
							8.63704	Lama4		8.7607	Srxn1		2.22344	Zim1		1.98098	Eno2
							8.63698	Slc12a5		8.7513	Pola2		2.22179	Cdh3		1.98057	Ngb
							8.62795	Pou6f2		8.75018	Gpd1		2.219	Nos1		1.97993	Tox2
							8.61221	Sumf2		8.74756	BC046251		2.21642	Scn1b		1.97869	P2rx3
							8.6116	Evi2b		8.74339	Lsp1		2.21624	Msantd1		1.97773	Pde4a
							8.60413	Rell2		8.7383	Naif1		2.21525	Plcxd3		1.97737	Sult4a1
							8.59793	Tctex1d2		8.73737	Riox2		2.21381	Stx1b		1.97716	AW121686
							8.59529	Gm35715		8.73724	Pex6		2.20831	Ccdc36		1.97515	Htr5b
							8.59187	Prkcg		8.73681	Gbx1		2.20729	Lrrc75b		1.97459	Snrpn
							8.58433	Got1		8.7359	Zfp575		2.20719	Cadps		1.97218	Bsn
							8.58414	Sh3gl1		8.72896	Mnd1		2.20492	Gabra3		1.97208	Amer3
							8.58382	Rpusd1		8.72424	Plxna4os2		2.20478	Pla2g4b		1.97173	AF529169
							8.5704	Rnf208		8.7216	Cnbd2		2.20201	Gm26614		1.97082	Ar
							8.55508	Dhx35		8.71733	Emd		2.20153	Crb1		1.96687	Vwc2
							8.55172	Ap5z1		8.71047	N4bp3		2.19927	Prkar1b		1.96546	Kcnf1
							8.54372	Ankdd1b		8.70828	Ccdc28a		2.19683	Kcns3		1.963	Dgkk
							8.53123	Fosl1		8.68461	Cdk18		2.19518	Rhov		1.96259	Sstr4
							8.52433	Ankrd61		8.6719	Fam13a		2.19332	Camk2n1		1.96222	Tm4sf5
							8.51563	Josd2		8.66064	Rasgef1a		2.19294	Golga7b		1.96134	Clrn1
							8.4821	Slc19a1		8.65405	Dclre1a		2.19229	Gm3252		1.95891	AW551984
							8.47966	Tube1		8.65215	Bora		2.19193	Hrh2		1.9586	Camk1g
							8.46163	Med26		8.64713	Grem1		2.19157	Tubg2		1.95619	Kcnh2
							8.4471	Gipc2		8.64394	Gm28557		2.19113	Gprasp2		1.95522	Kcnc4
							8.44351	Gm11149		8.6437	Cdh10		2.18581	Stac2		1.95403	Ndrg4
							8.433	AI854703		8.64144	Gm16894		2.18543	Dkkl1		1.95166	Gpr68
							8.42493	Utp4		8.63914	Gm20649		2.18328	Sdk2		1.94963	Meg3
							8.41378	Pold1		8.63702	Osbp2		2.18234	Ppargc1a		1.94905	Hapln1
							8.40378	Prrg1		8.63369	Ppp2r5b		2.1799	Palm3		1.94821	Erich5
							8.39751	Htr1a		8.62921	Spag4		2.17931	Fabp3		1.94726	Tmem63c
							8.39435	Dmrtb1		8.62307	Fbxo48		2.17831	9330182L06Rik		1.94718	Kif5a
							8.38613	Lhfpl3		8.61482	Dgki		2.17765	Stxbp1		1.94489	Trpc5
							8.37524	Stx8		8.6049	Dynlt1a		2.1752	Amph		1.94198	Pdzd9
							8.37076	Pex11g		8.60411	Gm44643		2.1747	Abcb9		1.94091	Tbc1d30
							8.36627	Lrsam1		8.60408	Nxpe3		2.17434	Herc3		1.94045	Slc6a1
							8.3611	Vti1a		8.597	Dnah17		2.1739	Gm3739		1.9397	Cbln1
							8.34353	Mxra7		8.57997	Nhlrc1		2.17297	Ramp3		1.93751	Plch2
							8.34221	Cdh22		8.57545	Exosc5		2.17227	Olfm3		1.93635	Nhs
							8.34156	Spr		8.57253	Esrra		2.17101	Prrt3		1.93601	L3mbtl1
							8.32042	1700088E04Rik		8.53996	Sntb2		2.16843	Prkcg		1.93384	Stxbp1
							8.31709	Rimbp2		8.52788	Lgi2		2.16735	Celf4		1.93274	Calca
							8.31107	Txn1		8.51823	AU041133		2.16615	Map7d2		1.93258	Fgd3
							8.30906	Gm26518		8.50083	Carf		2.16439	Hcn4		1.932	Rimbp2
							8.30503	Uqcc3		8.49467	Rbp1		2.16386	Clec2l		1.93053	Slc35f3
							8.29626	Dhrs13os		8.49156	Gm14964		2.16385	Resp18		1.93036	Rims1
							8.28734	Gclm		8.44034	Pde1a		2.16384	Gm37446		1.92973	Cx3cl1
							8.27992	Gabrq		8.43961	Bmyc		2.16379	Hnmt		1.92909	Pappa
							8.27514	Fam120c		8.42899	Gm26691		2.16337	Ebf2		1.92761	Rspo2
							8.25648	Gm15990		8.42155	Rnf208		2.16019	Smim10l2a		1.92755	Gm16485
							8.25161	Golga7b		8.40364	Zfp995		2.15922	Grpr		1.9268	Syt5
							8.24246	Eng		8.37498	Plcg2		2.15895	Dlx1		1.92584	Tenm2
							8.24244	1700028K03Rik		8.36986	Gm20515		2.15688	5033430I15Rik		1.92551	Zfp385b
							8.23612	Diras2		8.36874	Natd1		2.15642	Chgb		1.92421	Galr1
							8.21985	Grin2a		8.36401	2900093K20Rik		2.15537	Mal2		1.92405	Thy1
							8.21776	Grin3a		8.35068	Zfp764		2.15438	Myrip		1.92067	Ptprn2
							8.21551	Adap1		8.34938	Ppif		2.15369	Nrg3		1.92047	Grem2
							8.19169	Gda		8.34875	Gpc4		2.15233	Ahi1		1.92033	Pclo
							8.17171	Stoml1		8.34661	Zfp955b		2.1515	Camta1		1.91975	Slc17a7
							8.16906	Lingo1		8.29899	Spx		2.1511	Csdc2		1.9192	Kcna3
							8.16829	Arhgap18		8.28265	Ankmy2		2.14876	Grin1		1.91693	Pcdhb4
							8.13069	Kcnh2		8.27409	Gm17435		2.14817	Esrrb		1.91561	Gm26756
							8.11619	Gm16052		8.26556	Tvp23a		2.14785	Nppc		1.91528	Stum
							8.11406	Snx19		8.26114	Abcb10		2.14579	Tll1		1.91452	Nrsn1
							8.08619	Gabrg1		8.25655	Rpp40		2.14481	Prph		1.91306	Trh
							8.08451	Aifm3		8.24864	Tpmt		2.14381	Lhx1		1.91114	Il1rapl2
							8.07974	Ccne1		8.24202	Dlgap2		2.1402	Kcnj6		1.91012	Dlg2
							8.0788	Prokr2		8.24072	Gm5468		2.13952	Sh3rf3		1.90842	Cecr6
							8.07503	Setdb2		8.23577	Ubqln4		2.13932	Lgi1		1.90799	Vwa5b2
							8.07109	4931414P19Rik		8.22391	Chrna5		2.13907	Cacna1i		1.90667	Epha6
							8.03621	Gbx1		8.2158	Trp53rkb		2.13799	Hes7		1.90444	Slc44a5
							8.03102	Cldn12		8.21189	Flt1		2.13534	Gm17276		1.90395	Col25a1
							8.02468	Lime1		8.1965	Rdh12		2.13449	Cntn3		1.90349	Ankrd34c
							8.01327	Praf2		8.17669	Zkscan4		2.13383	Cemip		1.90257	Myl6b
							8.01137	Rangrf		8.17322	Tas1r3		2.13322	Adra1b		1.90231	Jakmip3
							7.99469	Asic2		8.16253	Tmem26		2.13299	St8sia6		1.90002	Chrm3
							7.98119	Tmem56		8.15636	Washc3		2.13176	Fam219aos		1.8999	Mctp2
							7.96852	Rft1		8.14692	Tbccd1		2.12929	Rhof		1.89926	Ddn
							7.9677	Spef1		8.13171	Ptgr2		2.12907	B230209E15Rik		1.89837	Cdk5r2
							7.95059	Elmo1		8.11157	Xlr3a		2.12859	Ttc39a		1.89594	Gpr22
							7.92662	Tmem246		8.07001	Smim12		2.12845	Vwa5b2		1.89533	Pcdhgc4
							7.90491	Ica1l		8.06749	Pmaip1		2.12678	Vamp1		1.8937	Myo16
							7.89557	Abcb10		8.05349	Ptchd4		2.1244	Bsn		1.89328	Cdhr1
							7.89197	Nron		8.04796	Gm37446		2.12333	Gabrq		1.89078	Lamp5
							7.88269	Zfp39		8.03984	S100a16		2.11954	Adamts17		1.88699	L1cam
							7.87919	A430005L14Rik		8.02998	Adgrf5		2.11857	Meg3		1.88607	Rapgefl1
							7.87572	Ccdc184		8.01892	Tbc1d25		2.11474	Chd5		1.88555	Irf6
							7.86487	Smug1		8.01485	Thap1		2.11337	Lhx9		1.88551	Il4
							7.8501	Spsb3		8.01327	Gm7173		2.11256	Gm2974		1.88518	Doc2a
							7.8126	Slc10a7		8.01301	Pmf1		2.11123	Doc2b		1.88296	Kcnc1
							7.76248	Rdh14		7.97669	Ube2v1		2.11001	Ufsp1		1.88123	Npy2r
							7.75145	Ecsit		7.9659	Haghl		2.10792	Epha6		1.8801	Herc3
							7.74707	Rabep2		7.96003	Cks1b		2.10606	Gpr61		1.87909	Klhl32
							7.73622	Cyb5d2		7.92088	Ints9		2.10356	Dnajc6		1.8758	Esr1
							7.73227	Slc10a4		7.87504	Grasp		2.10256	Cntnap5c		1.8755	Acot7
							7.7254	Scamp5		7.85407	Zswim1		2.10177	Cdhr1		1.87442	Trank1
							7.67885	Apopt1		7.84558	Chodl		2.10137	Cpne5		1.87402	Trpm8
							7.666	Ackr3		7.84253	Haus7		2.10062	AI854703		1.87169	Unc13a
							7.65996	Chn1os3		7.83822	Gm26873		2.09724	Ar		1.86941	Pld6
							7.65208	Ptrh1		7.83681	Marveld1		2.09436	Cgref1		1.86862	Rhof
							7.64791	Hgsnat		7.81855	Ttc39c		2.09415	Pip5kl1		1.86861	A530083I20Rik
							7.64779	Gm26873		7.78804	Hdhd5		2.09398	Pcsk5		1.86661	Lonrf2
							7.6468	Slc4a3		7.78309	Tbrg4		2.09246	Ass1		1.86652	Galnt14
							7.64512	Prickle1		7.76433	Gm6793		2.0904	Gck		1.8655	Pgbd5
							7.61938	Sned1		7.76237	Gpr149		2.0857	Gm10605		1.86479	Frmpd4
							7.59459	Il1a		7.75874	Cilp2		2.08505	Rgs8		1.86406	Ripply2
							7.56191	Galt		7.73258	Itgb1bp2		2.08471	Prrt2		1.86366	Scn2a
							7.54288	Gm43660		7.73064	Cfap46		2.08019	Actrt3		1.86302	Hpca
							7.53553	Gm26964		7.7298	Tigar		2.07931	Htr4		1.86203	Fcor
							7.53508	Srfbp1		7.72851	Gm21972		2.07865	Nap1l2		1.861	Olfm3
							7.5289	Mab21l1		7.69532	Gas2l1		2.07761	Fgf9		1.85986	Phf24
							7.52255	Tmem42		7.69523	Gm27022		2.07761	Zbtb8b		1.85845	Spata2l
							7.51737	Hdac10		7.69221	Supv3l1		2.07069	Hipk4		1.85716	Cbln3
							7.51098	Fxn		7.67256	Pcbd2		2.07036	Kcnab2		1.85697	Gng4
							7.48165	Slc24a1		7.65987	Pabpc5		2.06734	Ldoc1		1.85186	Fkbp1b
							7.47084	Pnpla2		7.61421	Pcnx3		2.06503	Slitrk4		1.85172	Scrn1
							7.43792	Cyp2u1		7.60066	Lrrc8c		2.06461	Grm4		1.85103	Arntl2
							7.42453	Zscan25		7.57659	Gmds		2.06456	Dmtn		1.85023	Baiap3
							7.4114	Cdh5		7.57139	Coa6		2.06447	Cited2		1.84661	Asphd1
							7.38012	Rtl8c		7.55004	Htr1b		2.06233	Stxbp6		1.84606	Kcnt1
							7.36803	Nalcn		7.54657	Rnf138rt1		2.06192	Diras2		1.84137	Rusc1
							7.33579	Gabrg3		7.53708	Nufip1		2.06175	Mgat4c		1.83889	Ryr2
							7.31941	Pcdhb11		7.51467	Dyrk1b		2.06081	Gng4		1.83783	Rasd2
							7.30534	Man2a1		7.48568	Ccdc138		2.06056	Slit1		1.83663	Clvs1
							7.30179	Chpf		7.47661	Slc1a1		2.05886	Gabra1		1.83508	Gabra3
							7.29508	Ddx56		7.46847	Ctxn2		2.05821	Pnoc		1.83483	Slc16a14
							7.28755	Mrgpre		7.46366	Dhrs7		2.0574	Zpbp		1.83393	Smyd1
							7.27394	Styk1		7.45619	Cdc42bpg		2.05688	Avpr1a		1.83383	Peli3
							7.27209	Baiap2l1		7.4446	Ier2		2.05404	Scn1a		1.83161	Otud7a
							7.26705	Sema6a		7.44361	Gm4876		2.05368	Cplx1		1.83141	Gm45151
							7.25572	Xkr8		7.37742	Ackr3		2.05238	Slc7a14		1.83026	Mapk10
							7.24703	Nup54		7.36769	Psmb2		2.04912	Fstl5		1.82773	Btbd11
							7.22789	D6Wsu163e		7.32956	Pde8b		2.04631	Pou6f2		1.82648	Ak1
							7.22651	Gm28151		7.32002	Gab3		2.0451	Rnf152		1.8264	Tspyl3
							7.19408	Eif5a2		7.29976	Usp35		2.04431	Fbxo41		1.82554	2210008F06Rik
							7.1454	Pla2g4b		7.29655	Serpind1		2.04358	Rwdd2a		1.82195	Csrnp3
							7.1341	Mhrt		7.28007	Homer3		2.04329	Nap1l3		1.82171	Adgra1
							7.10085	Mast3		7.26691	Ptpn21		2.04175	Exph5		1.82066	Kctd13
							7.08267	Zfp511		7.25724	Caskin1		2.04059	Gprasp1		1.81934	Mast1
							7.06765	Foxred1		7.25054	Nme7		2.04055	Thsd7a		1.8165	Zfp941
							7.06541	Gabra1		7.22757	Stx1a		2.04016	Mchr1		1.8165	Camta1
							7.06306	Camk1g		7.22549	Ndst2		2.03968	Akap5		1.81578	A830036E02Rik
							7.05191	Ppip5k1		7.19903	Shmt2		2.03901	Slc18a2		1.81572	Elfn1
							7.04113	AW121686		7.17926	Gm28800		2.03678	Garnl3		1.81458	Gm26593
							7.03047	Adam21		7.14624	Gm14326		2.03482	Dnm3		1.81431	Fabp3
							7.03025	Natd1		7.12667	Manbal		2.03453	Hnf1b		1.81332	Trim46
							7.01852	Uck1		7.12299	H3f3aos		2.03368	Lonrf2		1.81292	Dpysl5
							7.01506	Rimkla		7.09559	Zfp111		2.02978	AI504432		1.81232	Tceal6
							6.96577	Cenpu		7.09379	Ascc2		2.02976	Ppp2r2c		1.81228	Samd11
							6.94144	Cox19		7.01868	Kcnh6		2.02899	Adamts15		1.81104	Scn5a
							6.93241	Dpysl4		7.01152	Gm15446		2.02875	Grin2a		1.81061	Kcnj9
							6.90096	S1pr2		7.00283	Dgkh		2.02818	Slc24a2		1.80589	Cbarp
							6.87852	Sptbn4		7.00217	Spata1		2.02785	Ankrd29		1.804	Slc10a4
							6.86082	Gm45025		6.98662	Trpc3		2.02752	1500035N22Rik		1.80357	Pcdha2
							6.83782	Tfr2		6.97955	Coq10a		2.02696	Pcdha5		1.80208	Kcnab1
							6.74139	Abhd5		6.96453	Nkd2		2.02693	Moxd1		1.80169	Grip1
							6.73559	Zfp9		6.95356	Lrtm2		2.02541	Mgst3		1.79852	Dmtn
							6.71935	Mon1b		6.95273	Rgs10		2.02494	Samd12		1.79684	Cnnm1
							6.70736	Ube2v1		6.94472	Lyrm7		2.02341	Htr1d		1.7961	Zfp536
							6.70528	Gdap10		6.89944	Acer3		2.0198	Srrm4os		1.79593	Apba1
							6.70348	Rsph3a		6.86928	Nts		2.01956	Gm13619		1.79528	Rab27b
							6.68125	Rnf6		6.85786	Pop7		2.01688	Akap7		1.79409	Slc2a3
							6.6747	Rbm45		6.8379	Alkbh1		2.0164	Peg3		1.79163	Garnl3
							6.66998	Rrp12		6.81842	Ybey		2.01346	Npas4		1.7892	Vstm2l
							6.66674	Ncdn		6.79924	Mir17hg		2.01313			1.78908	Samd10
							6.66469	Pycrl		6.7971	Polr3c		2.01219	B3galt2		1.78797	Pnmal1
							6.66021	Rtl1		6.74193	Chn1os3		2.01214	Snurf		1.78787	Mllt11
							6.65589	Sh3glb2		6.69513	Gm20721		2.00993	Gsg1l		1.78686	Chga
							6.61741	Tshr		6.68504	Mterf2		2.00785	Trpm8		1.78664	Chl1
							6.6147	Wls		6.68291	Tmem218		2.00746	C2cd4c		1.78552	Rit2
							6.60557	Ppwd1		6.65901	Slc45a4		2.00466	Sult4a1		1.7854	Fsd1
							6.5971	Trhde		6.60725	A230077H06Rik		2.0034	Stum		1.78281	Ccdc184
							6.57827	St6galnac6		6.5843	2810029C07Rik		2.00319	Nkx2-1		1.78232	Moap1
							6.55799	Ryr2		6.57253	Mpc1		2.00131	Tmem240		1.78119	Gm10419
							6.53536	Ormdl1		6.53742	Prr14		2.0011	Gabrg2		1.78095	Tmem25
							6.53402	Mxd3		6.53379	Slc27a2		1.99744	Arfgef3		1.7793	Sprn
							6.51675	Rabif		6.48731	Tatdn3		1.99642	Ppfia4		1.77928	Actl6b
							6.50781	Hagh		6.48028	Rapgef3		1.99569	Rapgefl1		1.77831	Ap1s3
							6.48698	Nip7		6.44246	Cep57l1		1.99393	Phyhip		1.77775	Negr1
							6.48009	Tmem94		6.41189	Fam183b		1.99373	Trpv3		1.77771	Gm20649
							6.45457	Cc2d2a		6.38804	Arhgef26		1.99265	Rims3		1.77765	D130043K22Rik
							6.42438	Morc4		6.38311	Hlf		1.99159	Dact1		1.77763	Flt3
							6.42061	Nat10		6.34176	Bbs10		1.9903	Gm14827		1.77716	Atcay
							6.41776	Mapk4		6.32281	Gabre		1.98764	Carmil2		1.77284	Map1b
							6.41318	Pcdhga9		6.30773	Pip4k2c		1.98761	Lrrc3		1.77181	Pnma2
							6.39226	Klhl22		6.30385	Siah2		1.98562	Pgbd5		1.77104	Prkce
							6.3815	Dusp26		6.28192	Pex5		1.98386	Ptprn		1.77089	Scrt1
							6.37286	Spata7		6.24467	Adpgk		1.97916	Tomm20l		1.76898	Thsd7a
							6.29488	Lhx6		6.23916	Gm27032		1.97754	Tas1r1		1.76849	A230087F16Rik
							6.28696	Cc2d1a		6.19228	Serpina10		1.97435	Scn2a		1.76581	B230209E15Rik
							6.27935	Tcf3		6.18909	Slc1a6		1.97415	Gm2464		1.76453	Camk2b
							6.27636	Far2		6.18447	Tmem132d		1.97063	Rab26		1.76419	Fhod3
							6.26743	Kat2a		6.17183	Triap1		1.96864	Scn5a		1.75867	Lrrc3b
							6.22825	Snhg11		6.16999	Dusp22		1.96724	Gpr12		1.75732	Slc27a2
							6.21714	Mrps24		6.1556	Trnau1ap		1.96722	Tmem178		1.75649	Cacna2d2
							6.193	Slc45a1		6.14792	Ndufa4		1.9671	C030014I23Rik		1.75515	Gabrb2
							6.19208	Fam35a		6.145	Grk6		1.96679	Aloxe3		1.75498	Casr
							6.14012	Foxo1		6.13196	Sik2		1.96677	Pcdh19		1.75467	Gm9947
							6.11326	Tti2		6.13131	Cep19		1.9662	Zwint		1.75308	Pcdhac2
							6.1103	Xrcc6		6.05231	4930447M23Rik		1.9651	Gprin3		1.7503	Cntnap2
							6.08527	Slc27a4		5.954	Gm9828		1.96498	Cgn		1.74976	Ripor2
							6.08099	Tmem208		5.9149	Otub1		1.9635	Camk2n2		1.74941	Ppp1r3e
							6.07484	Otub2		5.83185	Urb2		1.96341	Kcns2		1.74918	Gpr26
							6.07074	Ftx		5.83094	Zfp866		1.96312	Gng2		1.74793	Pgm2l1
							6.06683	Gne		5.7467	Casp7		1.96219	Cckbr		1.74439	Ywhag
							6.06405	Med17		5.74425	Acot13		1.96117	Htr1b		1.74428	Prrt2
							6.04084	Sprn		5.7405	Rpn1		1.95996	Klf14		1.74377	Rgs11
							6.04065	Zfp597		5.74044	Psen2		1.95986	St8sia4		1.74284	Cntn3
							6.01143	Camk2n1		5.72612	Lrrn2		1.95977	Plcb4		1.74253	Faxc
							6.0025	Zfp319		5.71563	Zfp276		1.95943	Cacnb2		1.74129	Vstm5
							5.99705	Slc36a1		5.70725	Pcdhga7		1.95924	Glt1d1		1.74045	Arfgef3
							5.96477	Dach2		5.68718	Bicdl1		1.9577	Hs6st3		1.74008	Fam131b
							5.95533	Mcc		5.67379	Itgb1bp1		1.95758	Clvs1		1.73968	Mef2c
							5.95272	Neat1		5.66615	Epb41l4b		1.95651	Kiss1r		1.73967	Stmn2
							5.94454	Taf7		5.66512	Agk		1.95445	Il1rapl2		1.73768	Slitrk4
							5.93976	Lipo2		5.66121	Zfp112		1.95424	Btbd11		1.73713	Gpr139
							5.9321	Lpcat4		5.65481	Flii		1.95402	Slc45a1		1.73554	Zpbp
							5.92813	Fjx1		5.62885	Nek3		1.95281	Chd3os		1.73549	Sptbn4
							5.89684	Dlgap2		5.61505	Pex16		1.95247	Lin7a		1.73501	Hspa1l
							5.87497	Gsap		5.60863	Steap2		1.95226	Grip1		1.73399	Lyrm9
							5.87422	Kcnc1		5.58101	Atf1		1.95117	Slco4c1		1.73294	Ablim3
							5.86723	Galntl6		5.55369	Trappc12		1.95025	Gm13205		1.73246	Kcnh6
							5.86664	Pfkfb4		5.53016	Lmtk2		1.95004	Osbp2		1.73156	Tcerg1l
							5.8523	Casz1		5.52029	Mtm1		1.94915	Irf2bpl		1.73078	Arnt2
							5.84208	Spon1		5.51297	Ugt8a		1.94914	Snap91		1.73059	Inpp5f
							5.84194	Zfp651		5.45957	Onecut3		1.94789	5330434G04Rik		1.73046	Ret
							5.82739	Reps2		5.43737	C2cd2		1.94781	Gm44210		1.73041	Selenov
							5.81189	Lrrc1		5.43634	Itpk1		1.94693	Gm21985		1.73023	Fn3k
							5.79685	Pvr		5.4307	Pcdhb12		1.94633	Tunar		1.72994	Mical2
							5.79121	Galnt11		5.42195	Cntn4		1.94306	Ripor2		1.72906	Slc45a1
							5.77656	Man2c1		5.42165	Immp1l		1.94208	Cdkl1		1.72733	Cntnap5b
							5.77023	Letm2		5.40426	Kcnab1		1.94191	Tmem63c		1.72533	Zwint
							5.75704	Saysd1		5.40282	Spred3		1.94158	Rab3a		1.72469	Fibcd1
							5.72247	Pelo		5.40193	Emc10		1.94038	Gpr176		1.72361	Celf4
							5.71447	Atp5d		5.3856	Zfp942		1.94019	Tmem215		1.72214	Paqr9
							5.71202	Fam184b		5.38484	Sec24a		1.93724	Gm9866		1.72196	Prepl
							5.70821	Pcdhb20		5.3718	Elfn1		1.93665	Fkbp1b		1.72168	Afap1
							5.70735	Atrip		5.3634	Polr1d		1.93662	Hcn1		1.72091	Ak5
							5.64563	C530050E15Rik		5.35857	Mcrip1		1.93598	Camk1g		1.7194	Ank1
							5.6325	9130011E15Rik		5.35308	Rsl24d1		1.93451	Mapk10		1.71829	Gm33533
							5.58773	Zfp523		5.32905	Rgs8		1.93425	Alk		1.7145	Gldn
							5.56207	Shisa9		5.31145	1110002L01Rik		1.93393	Dleu7		1.71399	Chrna5
							5.56167	Dgki		5.30606	Stim1		1.93389	Usp13		1.71368	P2rx2
							5.55352	Slc15a4		5.29915	Gfra2		1.93384	Inpp5f		1.71215	Dnm3
							5.5498	Vti1b		5.29621	Ppp1r12c		1.93368	Trpc5		1.71208	Usp13
							5.53732	Habp4		5.28303	Prdx3		1.93261	Rasgef1c		1.71188	Myt1l
							5.53098	Cog5		5.27008	Ndufc1		1.93208	Pcnx2		1.71085	Tcte2
							5.52078	D11Wsu47e		5.22116	Klf12		1.92987	Stx1a		1.70901	Grin3a
							5.5162	Rnft1		5.21017	Hmces		1.92855	Lama3		1.70786	Ppargc1a
							5.50679	Map3k9		5.19545	Gcfc2		1.92823	Slc35f3		1.70744	Pitpnm3
							5.48287	Coq2		5.14872	Gm35040		1.92804	Rims1		1.70565	Cgref1
							5.47187	Dbndd2		5.13536	Gpr180		1.92733	Tspyl4		1.70533	Ppp2r2c
							5.45991	Lin52		5.13076	Zfp786		1.92682	Pde4a		1.70494	Tmod2
							5.45224	Tdrd7		5.12229	Lhx6		1.92492	Acr		1.70165	Cacna1b
							5.45123	Dyrk3		5.08656	Scyl3		1.92487	Tenm2		1.70085	Gm20683
							5.44878	Gng7		5.07155	Sertm1		1.92443	Stmn3		1.70067	Scn1b
							5.4482	Tnip1		5.06951	Alg14		1.92296	Npr3		1.70027	Hdac11
							5.44009	B4gat1		5.06122	Ube2s		1.9221	Phf24		1.69987	Gm3693
							5.43692	Asic1		5.04572	Slc25a16		1.92135	Cntn4		1.69918	Mlip
							5.41872	Tm2d1		5.04093	Sh3bp1		1.91987	Stk32c		1.69762	Lsm11
							5.414	Gm9844		5.04007	Pex11g		1.91949	Kcnt1		1.69751	Gabbr2
							5.41163	Zfp931		5.03317	Sprn		1.91891	Klhdc8a		1.69644	Nrg3
							5.38627	Rhbdd2		5.03189	Cemip		1.91697	Gfra2		1.69551	Mpped1
							5.37646	Pcdhac1		5.01781	Metap1		1.91565	Ryr2		1.69543	Rhov
							5.36602	Pknox1		5.00791	Qdpr		1.91354	Gpr139		1.69403	Plppr2
							5.36254	Nebl		4.99953	Nefh		1.91345	Spag4		1.69384	Gdap1l1
							5.34317	Nol6		4.9974	Gm43118		1.91143	Mab21l2		1.69353	Kctd16
							5.32537	1300002E11Rik		4.99253	Mterf3		1.90941	Usp29		1.69338	Ppm1h
							5.31953	Zfp346		4.97081	Cnnm4		1.90865	Gm12709		1.69088	Rab15
							5.31652	Irak1bp1		4.95016	Hmox2		1.90776	Ncdn		1.69082	Sowahb
							5.31554	Zfp870		4.91208	Adarb2		1.90645	Cyp2s1		1.69071	Tmem179
							5.29585	Clpb		4.91056	Nxph1		1.90409	Syt7		1.69068	Pnma1
							5.29061	Slitrk4		4.90929	Nr6a1		1.90405	Sv2a		1.69047	Gda
							5.29054	Ptcd2		4.90059	Zbtb46		1.90246	Scn9a		1.69027	Cdkl2
							5.27223	Spred3		4.89014	Atf6b		1.90216	Pcdha3		1.68763	Tmem178b
							5.27197	Pde3a		4.88208	Ociad2		1.90164	Kif5a		1.68689	Dpp10
							5.26427	Pomc		4.86869	Adprhl2		1.90152	Plekha6		1.68673	Gng3
							5.26323	Ccdc14		4.85369	Slc27a4		1.90145	AI839979		1.68603	Adra1a
							5.25261	Hmgcll1		4.84666	Setmar		1.90019	Hpca		1.68593	Mrm1
							5.24391	Cenpx		4.83431	Mal2		1.9001	Fbll1		1.68539	Slc7a14
							5.22059	Zdhhc9		4.80193	Dnajc24		1.89903	Mstn		1.68481	Grhl3
							5.20237	Tmem201		4.80164	Pygo2		1.89851	Fxyd7		1.68454	Gm26691
							5.19762	Plekhg2		4.70343	Dstyk		1.89769	Fam196a		1.68408	Rasgef1c
							5.1905	Ece1		4.64624	Rgs6		1.8969	Slc2a3		1.68339	Kantr
							5.18552	Bysl		4.62754	Prrt2		1.89623	Acot7		1.68293	Slc16a7
							5.1684	Zfp622		4.61959	Polr2k		1.89609	Negr1		1.68235	Ctxn2
							5.15259	1810058I24Rik		4.57177	Bid		1.89595	Gnaz		1.68204	Prss12
							5.15219	Farsa		4.56343	Sst		1.89317	Tcf7l2		1.68126	Cntn6
							5.12743	Yipf2		4.56238	Stat1		1.89246	Olfm1		1.68107	Scd3
							5.12542	Erbb4		4.54733	Nfic		1.89107	Pld3		1.68011	Ankrd35
							5.12107	Lin7a		4.54475	Gspt2		1.89061	Unc80		1.67986	Glra2
							5.11515	Hdhd2		4.52617	Llgl1		1.889	Pnmal2		1.6777	Map3k9
							5.11356	Suv39h1		4.52433	Gpr153		1.88877	Gm8773		1.67682	Gprasp1
							5.10779	Ttc5		4.51199	Etv1		1.88827	Dlk2		1.6759	Fgf12
							5.10347	Dguok		4.51059	Rgs3		1.88752	Pkhd1l1		1.67378	Map6
							5.09952	Nanos1		4.5008	E2f3		1.88726	Gm26723		1.67359	Glt1d1
							5.09932	Alas1		4.48463	Zbtb9		1.88479	Palm2		1.67344	Spink10
							5.08884	Nrip2		4.4728	Echdc2		1.88305	Galnt14		1.6725	Scn3b
							5.0767	Prr3		4.46154	Plcxd3		1.88267	Pnma2		1.67247	AI504432
							5.06617	Sorcs3		4.45631	Dusp10		1.88157	Sim1		1.66963	A830018L16Rik
							5.06271	Nxph1		4.44663	Plgrkt		1.8802	Gm28370		1.66633	Syndig1
							5.04951	Golga5		4.44574	Slc35e1		1.87997	Grin1os		1.6663	Chodl
							5.04568	Zfp773		4.44397	Kcnk2		1.87906	Grin3a		1.6662	Rwdd2a
							5.03896	Dhx29		4.42948	Map3k9		1.87808	Trpc3		1.665	Atp8a2
							5.02821	2020-03-02		4.42535	Shd		1.87753	Adap1		1.665	Slc8a3
							5.02129	Cpeb2		4.41791	Tut1		1.87657	Svop		1.66298	Ppfia3
							5.01249	Lrrc8a		4.41432	Sncb		1.87614	Gm43951		1.66293	Mmab
							4.99529	B630019K06Rik		4.40869	Maf		1.87598	Sdsl		1.66236	Emc9
							4.98712	Gria4		4.4023	Lhx8		1.87566	Asphd1		1.66151	Sh2d5
							4.98409	Ppp1r16b		4.40194	Rad23a		1.87506	Cdh15		1.66086	Satb1
							4.98194	Hexim2		4.38499	Zfp219		1.87469	Pla2g4e		1.66084	Mab21l2
							4.97093	Magel2		4.36627	Sidt2		1.87342	Adgra1		1.66079	Alox12b
							4.97073	Zfp369		4.36031	Slc7a14		1.8732	Trpm2		1.66022	Snap47
							4.95216	Gm26582		4.33442	Vstm2a		1.87253	Mllt11		1.65979	Lmo3
							4.94032	Ptprm		4.3253	Vamp7		1.87156	Cit		1.65756	Hs3st2
							4.91683	Sgsm1		4.3227	Gtpbp10		1.87153	Pomgnt2		1.65608	Zim1
							4.90362	Lrrtm4		4.32068	Slc37a4		1.87055	Pnmal1		1.65454	Slco4c1
							4.89595	Thap3		4.31851	Zfp14		1.87047	Adgrg2		1.65389	Onecut1
							4.87242	Dnajc19		4.29835	Atxn7		1.86931	Crtac1		1.65348	Chd3os
							4.87005	Zmat4		4.29088	Slc30a1		1.86737	Pitx2		1.65211	Sv2c
							4.85737	Calb1		4.28282	Pou6f1		1.86554	Plekhd1		1.65163	Snap91
							4.84121	Ptpn23		4.25176	Large1		1.86551	Ptchd1		1.65163	Grin2a
							4.8398	0610009O20Rik		4.25103	Borcs8		1.86542	Kif17		1.64989	Gjd2
							4.78184	Isoc1		4.2445	Pcdhb21		1.8648	Rnf207		1.64932	Nectin1
							4.78137	G6pdx		4.2403	Sgk1		1.86477	Gng3		1.64435	Slc4a8
							4.7792	Ccdc171		4.23339	Zfp59		1.86404	Ywhag		1.64393	Kcnq3
							4.76557	Klhl25		4.21319	Dnajc18		1.86272	Plvap		1.64301	Tekt5
							4.76519	Nup93		4.21134	Kif27		1.86251	Ptpn5		1.64227	Smim10l2a
							4.759	Slc8a3		4.18746	Arhgef1		1.86162	Snrpn		1.6422	Zcchc12
							4.75268	Dgkg		4.17532	Slc36a1		1.86161	Dlgap3		1.64162	Grm8
							4.74997	Haus5		4.17414	Ttc5		1.85948	Pcsk4		1.64106	Nkx2-1
							4.73392	Adamts7		4.14341	Cacna2d3		1.85869	Apba1		1.63969	BC024139
							4.71385	Mical2		4.13177	Scn1a		1.85774	Lmx1a		1.6385	Chrm4
							4.70123	Zfp212		4.13056	Vars		1.85703	Gm10419		1.63805	Nxph3
							4.69441	Tsen2		4.12756	Cacnb4		1.85687	Gm15494		1.63762	Hap1
							4.65529	Tpst1		4.12523	Rara		1.85645	Dpysl5		1.63686	Ptprn
							4.62166	Arhgef28		4.12073	Ccdc14		1.85565	Tmem28		1.63638	Gm26805
							4.61829	Anks6		4.12023	Eed		1.85191	Gm3693		1.63628	Tmem145
							4.6141	Nbas		4.11472	Chac2		1.85103	Fgf13		1.63627	Rasal1
							4.60034	Nol3		4.11276	Tmtc2		1.85075	Vamp2		1.63595	Msantd1
							4.5928	Apba1		4.10617	Higd1a		1.85043	Mcf2		1.63594	Dlx5
							4.58343	Tbc1d30		4.07949	Mmp24		1.85007	Ifit1bl1		1.63504	Chgb
							4.56946	Fam98a		4.06259	Stoml1		1.84947	Rusc1		1.63491	Gap43
							4.56423	Nck1		4.05952	Plpp5		1.84913	Gm17035		1.63421	Fgf9
							4.5524	Foxred2		4.04298	Cklf		1.84742	Prepl		1.63418	Ubash3b
							4.54728	2810032G03Rik		4.03882	Gm4419		1.84652	Pak6		1.63389	Camkv
							4.54458	Flicr		4.03843	Ank1		1.84586	Rab9b		1.63298	Edaradd
							4.53199	Dlgap1		4.03296	Jtb		1.84301	Shroom2		1.63294	Snhg11
							4.52801	Sarm1		4.01892	Gm15612		1.84284	L1cam		1.63202	Kcnip1
							4.52703	Zmym6		4.0089	A230057D06Rik		1.8422	Cyp4x1		1.63179	Pgr
							4.52554	Sphkap		4.00611	Nsun4		1.84106	Mast1		1.63027	Mirg
							4.5233	Mul1		4.00346	Arhgef15		1.84064	Lemd1		1.6293	Fam189a1
							4.52149			3.99166	Dusp28		1.84058	Oprl1		1.62907	Ptpn20
							4.51223	Maf		3.98577	Ccdc18		1.83733	Slc1a6		1.6287	Gm12709
							4.51042	Zfp51		3.93899	Strada		1.83681	D930019O06Rik		1.62865	Pde1a
							4.50232	Lhfpl4		3.93857	Zfp597		1.83668	Srrm4		1.62804	Chrm1
							4.50179	Snx32		3.91543	D230017M19Rik		1.83566	Gm45768		1.62667	Pfkp
							4.50151	Ppat		3.90902	Cactin		1.83556	D630023F18Rik		1.62549	Mblac2
							4.497	Lhx8		3.90281	Gm26858		1.83525	Gm43055		1.62398	B4galnt1
							4.47132	Necap2		3.89943	Sh3gl1		1.83431	Actn3		1.62336	Pcdha11
							4.47019	Isg20l2		3.8961	Clcn1		1.83395	Zfp941		1.62293	Rab26
							4.46917	Asb1		3.89325	Arl13b		1.83391	Gpr26		1.62293	Hectd4
							4.46489	Kif1c		3.89032	Zfp251		1.83345	Inpp5j		1.62271	Ldb3
							4.46033	Nipsnap3b		3.87708	Moap1		1.83224	Mical2		1.62089	Ap3b2
							4.45976	Tmeff2		3.87272	Adamts5		1.83128	Mtus2		1.62085	Rtn1
							4.45622	Glb1		3.86148	Tbk1		1.8311	Gap43		1.61982	B230217C12Rik
							4.44817	Tmem55b		3.85864	Sorcs3		1.83053	Fsd1		1.61918	Arf3
							4.43805	Gadd45g		3.85564	Pcdhb20		1.82842	Fgf5		1.61866	Neto1
							4.43304	Coq8b		3.8474	Bcl7b		1.82723	A230072E10Rik		1.61802	Oprl1
							4.42256	Plgrkt		3.84065	Bdh1		1.82696	C230034O21Rik		1.61764	Spryd3
							4.42255	Large1		3.83365	Hcrtr2		1.82694	Lipo2		1.61417	Ramp3
							4.40085	Rsph10b		3.82529	Gosr2		1.82505	Hcn3		1.61291	Uchl1
							4.39751	Camsap3		3.82418	Tmem80		1.82458	C1qtnf4		1.61203	1700020I14Rik
							4.39337	Unc5c		3.82414	Atf6		1.82364	Prrt4		1.61164	Sema6c
							4.39308	Flrt1		3.82283	Cpne4		1.82362	Dkk1		1.61155	Nceh1
							4.38829	Fbxw5		3.81338	Atpaf1		1.8228	Atp2b2		1.61139	Slit1
							4.37226	Prelid3a		3.80559	Bivm		1.82176	Tcte2		1.60862	B4galt6
							4.36574	Rph3a		3.79869	Morc4		1.8213	Ak5		1.60833	Gas7
							4.36085	Plekhh1		3.78997	Tsta3		1.8208	Qrfp		1.60694	Mal2
							4.34188	Rrp9		3.78988	Mettl1		1.82018	Samd10		1.60676	Hexim2
							4.33701	Foxn2		3.78801	Cyb5d1		1.81949	4632411P08Rik		1.60674	Cdh13
							4.33678	Prdm10		3.78543	Cln8		1.81934	Stmn2		1.60668	Tubg2
							4.33039	Lrfn4		3.78034	Gcdh		1.81889	Slitrk6		1.60628	Tdrd1
							4.3282	Ddx49		3.77865	Noc3l		1.81784	Trpc6		1.60567	En1
							4.3084	Slc22a5		3.77586	Cars2		1.81653	Gabrb1		1.60538	Tmem229b
							4.30507	Stradb		3.75768	Exog		1.81241	Scn3b		1.60469	Ccdc92
							4.29871	Spsb4		3.75733	Ndufs5		1.81232	Fam163b		1.60459	Gm28285
							4.29603	Parp11		3.7569	Mkl1		1.81011	Rtn4r		1.60121	Col6a5
							4.29502	Ptchd4		3.75031	Ube2e2		1.80997	Unc13a		1.60103	Lpcat4
							4.29287	Tes		3.74674	Ncstn		1.80924	Gm15518		1.60086	Rcan3
							4.28881	0610012G03Rik		3.74664	Gna12		1.80682	Shh		1.60034	Matk
							4.28459	Pla2g15		3.74357	Lpp		1.80486	Gm20683		1.59983	Psd
							4.27426	Map10		3.73753	Fam136a		1.80345	Kcnh2		1.59749	Gabrg2
							4.26514	BC052040		3.71384	Syt9		1.80171	Slc8a3		1.5974	Pcsk5
							4.26219	Lin28b		3.71052	Rpf2		1.8015	Tmem150c		1.59695	St6gal2
							4.25102	Galnt4		3.69983	Fgf14		1.80147	Lck		1.5964	Trnp1
							4.25036	Psd2		3.69603	Zfp598		1.7989	Gm30873		1.59578	Mrap2
							4.24253	Lmbr1		3.69056			1.79824	Syt5		1.59535	Efnb3
							4.24022	Flcn		3.68227	Prdm11		1.79587	Begain		1.59501	Kcnh1
							4.23763	Neb		3.66734	Shq1		1.7938	Csrnp3		1.59361	Pcdha6
							4.23536	Trmt13		3.66329	Krtcap2		1.79361	Prickle2		1.59325	Sptbn2
							4.23433	Zdhhc4		3.63612	Man1a		1.79317	Kcnc1		1.59109	Habp4
							4.22195	Nenf		3.61698	Cbarp		1.7924	Caskin1		1.59062	Ppm1e
							4.20665	Pelp1		3.61194	Abcb8		1.79215	Snph		1.59048	Csdc2
							4.2041	Txn2		3.60551	Lamtor2		1.79182	Cpeb3		1.58958	Cpne7
							4.19654	Rrp1b		3.60422	6720489N17Rik		1.78982	Nrip3		1.58948	Pcdha7
							4.19259	Chrm2		3.58866	Pam16		1.78623	Cyb561		1.58935
							4.19195	Zfp612		3.58144	Camkk1		1.78586	Shank1		1.58923	Mmp24
							4.18365	Mettl8		3.57995	Il11ra1		1.78582	Cacna2d3		1.58881	Gm2762
							4.17967	Mon1a		3.57504	Cc2d1a		1.78505	Edil3		1.5884	Rnf208
							4.17694	Vamp1		3.56588	Dbx2		1.78455	Sh3gl2		1.58803	Snph
							4.16284	Plk3		3.56481	Lrrc41		1.78388	Afap1		1.58762	Cntn5
							4.15935	Lzic		3.53807	Def8		1.78291	Sstr2		1.58725	Fign
							4.15553	Otud3		3.52926	Mamdc4		1.78248	Lyrm9		1.58725	A730046J19Rik
							4.15502	C030034I22Rik		3.5207	Ndufb4		1.78161	Pdzd7		1.58532	Grip2
							4.1549	Ttc21b		3.51992	Rtbdn		1.78034	Ankrd13d		1.58419	Got1
							4.15143	Parp8		3.5183	Mis18a		1.78007	Gm26649		1.58386	Gm15631
							4.14358	Iqsec3		3.51442	Fbxo4		1.77997	Tacr3		1.58121	Mgst3
							4.12791	Zfp85		3.51312	Tubg2		1.77788	Efna5		1.58121	Ptpn5
							4.12103	Zfp395		3.50303	Dnhd1		1.77603	Tfap2d		1.58089	Gm32647
							4.11779	Trim46		3.49774	Btbd6		1.77568	Rimbp2		1.58031	Mgat4c
							4.11192	Jpx		3.49522	Lrba		1.77369	Epb41l1		1.58018	Tmem178
							4.1078	Nyap2		3.47628	Ctdp1		1.77246	Trnp1		1.57989	Lrrc75b
							4.10081	Ccdc124		3.46506	Rexo4		1.77168	Rab27b		1.5792	5730409E04Rik
							4.09973	Zfp579		3.46449	Ppip5k1		1.76883	Rcan3		1.57813	Kcnv1
							4.09238	Jup		3.46361	Kcnmb2		1.76755	Gm26756		1.57772	Fgf13
							4.09195	Mtfmt		3.45637	Abhd16a		1.7668	Amigo1		1.57587	Foxr2
							4.08922	Sgta		3.4523	Sphkap		1.76572	Cacna1b		1.57552	Gprin3
							4.08866	Fbxo32		3.45161	Oxsm		1.76331	Adamts5		1.57518	Nrip3
							4.08786	Cpeb3		3.43463	Ptprn2		1.76277	Car11		1.57497	Palm3
							4.08582	Mfap1b		3.42708	Ern1		1.76218	Nefm		1.57272	Ttll11
							4.08377	Tmem19		3.41913	Arhgef10l		1.76107	Fam135b		1.57265	Fbll1
							4.08355	Cdk5rap3		3.41272	Fxyd7		1.76099	Gm9947		1.57252	Plxna4
							4.07491	Ric8b		3.40799	Gm43579		1.75822	Cdh12		1.57176	Adam22
							4.06067	Pacsin1		3.40638	Dpyd		1.75794	Klhl32		1.56916	Ache
							4.04914	Pcdhb8		3.40363	Frmpd3		1.75711	Usp11		1.56811	Pcdh19
							4.0411	Nkap		3.39739	Gnb5		1.75567	Nme7		1.56806	Prrt4
							4.03499	Chst11		3.3937	Amacr		1.75452	Rnf112		1.56786	Tunar
							4.03111	Timm9		3.38547	Slc17a5		1.75256	Gm17484		1.56662	Sarm1
							4.02064	Pip4k2c		3.38223	Mpp3		1.75249	Tubb2a		1.56613	Mapk8ip2
							4.01976	Zfp641		3.38048	Aspscr1		1.75226	Htr5a		1.56561	Pcdha11
							4.01929	Sat2		3.3785	Klf11		1.74978	Rgs10		1.56553	Arhgap26
							4.01264	Xpc		3.37835	Ndc80		1.74885	1600014C10Rik		1.56467	Gpr101
							4.01161	Ezh1		3.37607	Eogt		1.74874	Vstm5		1.56324	Cdkl5
							4.00364	Gm17122		3.37548	Tacr3		1.74705	Plcb1		1.56213	Ppif
							3.99809	Zkscan6		3.37398	Galnt2		1.74418	Hectd4		1.56213	Cacna1a
							3.99051	Tceal5		3.37045	Plxdc2		1.7407	St14		1.56125	Ahi1
							3.98069	Dlx5		3.36924	Rfc5		1.73995	Akap6		1.56062	Srrm4
							3.97871	Sap30l		3.36868	Nhsl2		1.7387	Pja1		1.56041	Gprasp2
							3.97065	Ppm1f		3.36848	Zfp202		1.7373	Grm5		1.5596	Ddc
							3.96773	Zcchc12		3.36704	Calcr		1.73575	Cbln2		1.55937	6430584L05Rik
							3.96065	B4galt2		3.35891	Gm16701		1.73552	Kcnk3		1.55813	Slc7a3
							3.95753	Snph		3.35822	Rarres2		1.73522	Kcna3		1.55813	Rab9b
							3.95164	Selenop		3.35362	Gm17501		1.73507	Rbp4		1.55784	Kcnk9
							3.94617	Snx29		3.3392	Dnajc3		1.73476	Ina		1.55753	Hecw1
							3.94509	Cdkn2d		3.33757	Ints14		1.73463	Greb1l		1.55647	Scn8a
							3.93527	Bbs4		3.33318	Bloc1s5		1.73459	Erc2		1.55645	Map7d2
							3.9104	1700052K11Rik		3.33094	Coprs		1.73458	Gm3752		1.55489	Cdr1
							3.88662	Rps6ka2		3.32846	Dnase2a		1.73357	6430571L13Rik		1.55473	Cacnb4
							3.87557	Frrs1l		3.32612	Rpia		1.73199	Mapk9		1.55461	Agap2
							3.87156	Dpf3		3.31833	Gemin7		1.72946	4921507P07Rik		1.55408	St8sia3
							3.86424	Zfp747		3.31191	Oard1		1.72889	Gm26945		1.55403	Bnip3
							3.86129	Neto1		3.30987	Dgkq		1.72884	Enho		1.55377	Gm12371
							3.83501	Mc4r		3.29569	Vamp1		1.72883	Plk5		1.55275	Pnmal2
							3.83351	Tbc1d24		3.29559	Pxylp1		1.72744	Vil1		1.55003	Larp6
							3.825	Mtus2		3.295	4930539J05Rik		1.7271	Pcdha4		1.54944	Clec2l
							3.81525	Elmsan1		3.29448	Med11		1.72394	Igf1		1.54872	Slc7a4
							3.81326	3110002H16Rik		3.28005	Itga6		1.72188	5330417C22Rik		1.54863	Nxnl2
							3.80553	1810030O07Rik		3.27262	Phf1		1.71864	Abcc8		1.54851	St8sia2
							3.79672	Rbm14		3.26079	Slc23a2		1.71788	Ndn		1.54842	9330104G04Rik
							3.79647	Rims1		3.25888	Coq2		1.71724	Cdk20		1.5474	Trpc6
							3.79246	Rpe		3.25812	Med12l		1.71629	A830018L16Rik		1.54657	Rnf157
							3.78842	Kit		3.25792	Lysmd3		1.71434	Rtl1		1.54655	Lrrc3
							3.77994	Itpa		3.25448	Srd5a1		1.71419	Thbs1		1.54592	Slc4a3
							3.76605	Svop		3.24534	Xxylt1		1.7141	Shisa9		1.54587	Prcd
							3.76602	Osbpl11		3.24461	Slc41a2		1.7122	Adra1a		1.54367	Tuba4a
							3.76366	Prkar1b		3.24317	Samd1		1.71208	Slc4a10		1.54325	Tmem74b
							3.75849	Entpd7		3.24272	Chmp2b		1.71158	Rftn1		1.54303	Dlgap3
							3.75241	Bend4		3.23971	Flot1		1.71088	Usp27x		1.543	Rnf112
							3.74481	Exoc8		3.23966	Rpp38		1.71073	Gm15631		1.54242	Gm2694
							3.74377	Slc24a3		3.2309	Man2a1		1.71008	Prokr2		1.54122	Angptl6
							3.73831	Mtrf1		3.22911	Pacsin3		1.70961	Chrnb2		1.54075	Grm5
							3.73768	Tctn1		3.22509	Nt5m		1.70908	Pgm2l1		1.53962	Pak3
							3.73434	Hilpda		3.21288	Nr1d2		1.70823	Slc25a22		1.5394	Cnih2
							3.72861	Tenm1		3.21255	Hgh1		1.70719	Atp6v0a1		1.53869	Ralyl
							3.72038	Itgbl1		3.20861	Cep164		1.7065	Ppfia3		1.53813	Fchsd1
							3.70084	Snx17		3.19894	Sf3b6		1.70576	Dlgap1		1.53727	Trim66
							3.69652	Pianp		3.16722	Tsen2		1.70471	Tro		1.53648	Abcg4
							3.6885	Ap1s1		3.16266	Zbtb4		1.7043	Ttc6		1.53396	Phf2os1
							3.68732	Ankrd24		3.14413	Sh3pxd2a		1.7037	Eml6		1.53389	Gnaz
							3.66561	Cacna1g		3.14195	1500009L16Rik		1.70356	Trh		1.53325	Ptchd4
							3.66235	Bcan		3.1389	Cfap45		1.70346	Snap47		1.53277	Pthlh
							3.6611	Alkbh3		3.13242	Tmem109		1.7032	Mpped1		1.53107	Ngf
							3.66005	Pim2		3.1217	Pdcd2l		1.70291	Trank1		1.53095	Wdr6
							3.64994	Aup1		3.12045	Ell		1.70199	Rai2		1.53018	Bend6
							3.64479	Glis2		3.11966	9530082P21Rik		1.69997	Frmpd4		1.52995	Tll1
							3.64477	Ctnnal1		3.11894	Cept1		1.6987	Mid2		1.52871	Gria4
							3.6444	Mphosph6		3.11103	Grem2		1.69748	Hpcal1		1.52768	Fstl5
							3.63818	Lpin1		3.10742	Recql		1.69565	Zdbf2		1.52645	Jakmip1
							3.6274	Paxx		3.10506	Tagln3		1.69493	Fam69b		1.52578	Hrc
							3.62169	Ddx51		3.10327	Avpr1a		1.69466	Pnma3		1.52542	Stk32c
							3.62058	2020-03-09		3.09822	Gm43951		1.69414	Enpp5		1.52541
							3.60779	Flot1		3.09336	Gpaa1		1.69331	Cnrip1		1.52475	C230021G24Rik
							3.60668	Adarb2		3.08871	Mum1l1		1.69255	2610042L04Rik		1.52383	Ern2
							3.60231	Zbtb45		3.07118	Nell1		1.69161	Gng8		1.52301	Ttc39aos1
							3.59951	Klhl32		3.06987	Arhgef11		1.69014	Larp6		1.52199	Sh3gl2
							3.58369	Ptcd1		3.06721	Mtmr12		1.68973	Unc5d		1.52156	Nexmif
							3.58048	Srprb		3.06566	Cenpq		1.68895	Rhbdl1		1.52145	Gm960
							3.57502	Fig4		3.05258	Gm26540		1.68779	Epm2a		1.52141	Celsr3
							3.5742	Aldh3a2		3.04784	Zbtb22		1.68697	Ptprn2		1.52073	Map1a
							3.57182	Sh2d3c		3.04244	Hrh3		1.68673	Arnt2		1.51829	Onecut3
							3.56785	BC037034		3.03037	Atp5j2		1.68587	Arhgdig		1.51812	Shisa9
							3.5667	Efnb3		3.02685	Plppr4		1.68439	Lypd3		1.51729	Lin7a
							3.55691	Plcl2		3.02443	Gria1		1.6841	Stxbp5l		1.51652	Klhl1
							3.5561	Gtf2a2		3.01446	Nme6		1.6836	Ralyl		1.51592	Rragb
							3.54351	Bcs1l		3.00993	Fsd1		1.68278	Sptb		1.5158	Ephb6
							3.53983	Spryd3		2.99695	Mlf1		1.68103	Kctd16		1.51522	Comtd1
							3.53496	Rubcn		2.9934	Gm2897		1.68068	Slc4a8		1.51428	Crmp1
							3.53465	Degs2		2.9898	Akap1		1.67961	Ephx4		1.51298	Cit
							3.53019	A130010J15Rik		2.98786	Pced1a		1.67915	Pcdha2		1.5112	Sema4f
							3.52502	Sim1		2.9859	Peak1		1.67908	Epha8		1.51072	Tppp
							3.52094	Mthfsl		2.97857	Hist1h3e		1.67896	Slc41a3		1.5107	Prkcz
							3.51697	Zfp677		2.97284	Gm28370		1.67832	Myh7		1.51069	Gm5113
							3.51415	Ccdc85a		2.9671	Glrx2		1.67578	Slc9a6		1.50977	Enpp5
							3.51292	Garnl3		2.96528	Akt2		1.67568	Tuba8		1.50915	Kif5c
							3.50837	H13		2.9645	Eln		1.675	Cacna1a		1.5088	Celf6
							3.50794	Gria1		2.96065	Gm26883		1.67483	Mblac2		1.50875	Resp18
							3.5002	Creb3		2.95931	Tekt2		1.6746	Gm27032		1.50872	Inha
							3.49781	Tars2		2.95203	Xpa		1.67433	Hcrtr2		1.50689	Fam219a
							3.49632	Pisd		2.94852	Katnal2		1.67401	Rtn1		1.50685	Pcdh17
							3.49571	Tbc1d9		2.94844	Zfp592		1.67164	A830011K09Rik		1.50681	1700048O20Rik
							3.49054	Kcnu1		2.94824	Gpr50		1.67148	Cdh8		1.50651	Lpgat1
							3.49048	4930570G19Rik		2.93944	Neto1		1.67099	Pld6		1.50619	Zfp853
							3.48612	Tmem126b		2.93537	1110008P14Rik		1.67028	Wdr6		1.50582	Lrfn5
							3.48194	Btbd3		2.92643	Zfp94		1.66987	Grin2b		1.50418	Ppfia4
							3.47036	Abat		2.91822	Orai3		1.6693	Fam217b		1.50389	Reep1
							3.46426	Stxbp5		2.9134	Lsm2		1.66836	Cacna1g		1.50376	Zfp831
							3.46037	Gm2a		2.91148	2810414N06Rik		1.66792	Foxp2		1.50301	Sema3a
							3.45541	Zfp182		2.90864	Gatm		1.66417	Gm996		1.50079	A430046D13Rik
							3.44202	Slc26a2		2.89447	Hip1r		1.66392	Tdrd1		1.50075	Cbln4
							3.43879	Dnm3		2.89434	Adora1		1.66344	Aifm2		1.50028	Kcnb1
							3.43531	Tac1		2.88658	Kmt5c		1.6631	Slc24a5		1.50001	Slc39a2
							3.43246	Net1		2.88362	Gprin3		1.66261	Calm3		1.49978	Brsk1
							3.43125	Gemin8		2.8827	Gm5901		1.66256	Myt1l		1.49969	Kcnh3
							3.42418	Ppil1		2.88209	Hcn1		1.66238	Sgip1		1.4989	Oxt
							3.41792	Cacna2d2		2.87859	Pus10		1.65968	Cmas		1.49823	Gnb5
							3.41771	Agk		2.87844	Snx17		1.65871	Mef2c		1.49789	Sv2b
							3.41209	Fut8		2.87166	Fbxo8		1.65855	Kcna5		1.49747	Edil3
							3.40756	Mapk1ip1		2.86071	Tmem38b		1.65832	Vstm2l		1.49732	Prkaa2
							3.39342	Tnfrsf1a		2.85349	Nup35		1.6581	Pcsk2		1.4972	Pmfbp1
							3.39307	Insig2		2.85343	Pcnx4		1.65724	Nkain3		1.4969	Morn4
							3.38822	Iqcb1		2.84554	Zfp235		1.65703	Bdnf		1.49684	Mrgpre
							3.38282	Tle2		2.8432	Pcsk1		1.65653	Elavl4		1.49666	Mtus2
							3.38068	Ccdc15		2.83287	Gm20696		1.65621	4930555F03Rik		1.49608	4921507P07Rik
							3.37895	Gsto1		2.83144	Thnsl1		1.65404	Rtn4rl1		1.49601	Aplp1
							3.37804	Dhcr24		2.82911	Cdyl2		1.65398	Satb1		1.49514	Clvs2
							3.37796	Zfp729b		2.82904	Mpv17l		1.64911	Gabra5		1.49461	Hipk4
							3.36806	Nrbf2		2.81983	Lactb		1.64852	Cd200		1.49455	Cd200
							3.3655	Diras1		2.81843	Zfp526		1.64833	Pgbd1		1.4943	Pld3
							3.36459	Coq10a		2.80714	Pggt1b		1.64674	Srsf12		1.49398	Olfm1
							3.3633	Pcbp3		2.80103	Nsf		1.64566	D430036J16Rik		1.49385	Cadm3
							3.36255	Sema4f		2.80044	Hist2h4		1.64564	Lmx1b		1.49345	Plcb1
							3.35789	Ifi30		2.79414	Mpped2		1.64562	Rapgef4		1.49344	Ksr2
							3.35152	1700086L19Rik		2.7891	Neat1		1.64345	Lsm11		1.49302	Hal
							3.3491	Chic1		2.78586	Pla2g12a		1.64301	Tceal6		1.49296	Usp29
							3.34901	Nsun3		2.78517	Elmsan1		1.6417	B230217O12Rik		1.49235	Carmil2
							3.346	Ammecr1		2.77764	Rps20		1.64129	Penk		1.49197	A230006K03Rik
							3.33993	Smad3		2.7751	Apba1		1.64071	Tceal5		1.49072	Srcin1
							3.33881	St6gal2		2.77494	Pcdh11x		1.64006	Pygo1		1.49044	Cpeb3
							3.33566	Zfp866		2.77447	Wipi1		1.6398	Gm12371		1.48997	Cartpt
							3.33514	Hexdc		2.7734	Nipal3		1.63922	Lingo3		1.48913	Pnpo
							3.33411	Syt1		2.77029	Zfp933		1.63903	Tiparp		1.48881	Tspan17
							3.33261	Sulf2		2.76731	Pcdhgb6		1.63858	Cox5a		1.48732	Dpp6
							3.32288	Tbc1d10a		2.76716	Tmem251		1.63855	Rbfox3		1.48663	Gm26700
							3.3188	Cox14		2.76433	Gm20642		1.63851	Tmx4		1.48635	Aff2
							3.31743	Gphn		2.76422	Dlgap3		1.63807	Cdkl2		1.48533	Carmil3
							3.31189	Nck2		2.76381	Zfp516		1.63794	Flywch2		1.48463	Gm26945
							3.31065	Cep44		2.76302	Ap4e1		1.6361	Gnao1		1.48446	Otp
							3.31008	Plod3		2.75761	Frg2f1		1.63468	Tmem266		1.48413	Kcnh7
							3.30829	Podxl		2.75712	Vps54		1.63465	Tspyl3		1.48227	Ano5
							3.30316	Gm37233		2.75625	Map3k4		1.63408	Reep5		1.48197	Kcnma1
							3.30107	Tmem130		2.75213	Ttbk1		1.63215	Adra2c		1.48155	Gm38413
							3.29973	Apip		2.75137	Lgi1		1.63202	Arhgef16		1.48109	Lrrtm1
							3.29333	Clp1		2.75026	Etfb		1.63162	Chodl		1.47858	C2cd4c
							3.29166	Pde1b		2.74899	Wasf1		1.63161	Hapln1		1.47712	Mafb
							3.29065	Snrnp25		2.74341	Faah		1.6305	Fgf18		1.47649	Ina
							3.28902	Wdr5b		2.74275	Btbd2		1.63021	Grip2		1.47642	Cdkl1
							3.28638	Mfsd6		2.73853	Stoml2		1.6297	Fhod3		1.47633	Aloxe3
							3.28438	Fosb		2.73686	Cetn2		1.62908	Itga3		1.47627	Prune1
							3.27605	Pdk1		2.73383	Xpnpep3		1.62754	Snx16		1.47598	Shroom2
							3.26938	Chek2		2.72525	Pin4		1.62694	Cpne9		1.47583	C530008M17Rik
							3.26576	Zfp932		2.72068	Kdm1b		1.62687	B4galt6		1.47546	Slc2a6
							3.25231	Smap2		2.71849	Ddx31		1.62665	St8sia5		1.47427	Mei4
							3.25042	Tns3		2.71384	Tmed3		1.62645	Tmod2		1.47414	Esyt3
							3.25042	Fzd8		2.71215	Washc1		1.62384	Ppm1e		1.47389	Smim18
							3.24519	Tmem259		2.71051	Cenpv		1.62377	Tnnt2		1.47371	Podxl2
							3.24044	Psmg4		2.70827	Carm1		1.62177	Sv2b		1.47323	Prkacb
							3.23033	Myo16		2.70678	4732496C06Rik		1.62168	Synpo2		1.47323	Myo5b
							3.2301	Pdzd11		2.70668	Atp5s		1.6215	Atg9b		1.47301	Prr15
							3.22804	Senp8		2.70548	Tmem94		1.62077	Pcsk1n		1.47277	Rgs7bp
							3.22649	Sbno2		2.70436	Pxn		1.62068	Fam46a		1.46971	Caln1
							3.22418	Gm9828		2.69708	Gm26527		1.62066	Bend4		1.46948	Arhgdig
							3.22272	Thbs1		2.69513	Oser1		1.61973	Gm32391		1.46896	Dlgap1
							3.22173	Pou2f2		2.69505	Onecut2		1.61896	Rbfox1		1.46859	Tenm3
							3.21918	Esrrg		2.69392	Ufl1		1.61893	Sh3bp1		1.46596	6430571L13Rik
							3.21811	Adrm1		2.66912	Pcdhgc5		1.61778	Fn3k		1.46543	Prmt2
							3.21111	Zdhhc2		2.66875	Creld1		1.61771	Gprin1		1.46477	B230334C09Rik
							3.20682	Dnajc10		2.66519	Zfp536		1.6169	Reep1		1.46426	Dock3
							3.2062	Tox2		2.66481	Echs1		1.61627	A530083I20Rik		1.46399	Klhdc8a
							3.20577	Nsf		2.66417	Pcdhb22		1.61446	Ksr2		1.46378	Prmt8
							3.1982	Fahd2a		2.66362	Rai1		1.61383	Pcp4		1.46242	Slc29a2
							3.19649	Brpf1		2.65921	Imp3		1.61323	Frmd3		1.46191	Camk2a
							3.19598	Ablim3		2.65875	Zdhhc14		1.61232	Serp2		1.46182	Spata9
							3.19241	Bend5		2.64939	Alkbh7		1.612	Fstl4		1.46176	Hs3st4
							3.19177	Bmp2k		2.64848	Lrrc75b		1.61149	Rnf14		1.46116	Pof1b
							3.18455	Tmtc2		2.64737	Gm15559		1.61133	Agtr2		1.46095	Cmip
							3.17589	Ermp1		2.6444	Slc10a7		1.61099	Lin28b		1.4573	C030034L19Rik
							3.17568	Znrf3		2.6349	Gsr		1.6097	Tusc1		1.45667	Rtl1
							3.17529	Rps19bp1		2.62603	Cwf19l2		1.60905	Prr15		1.4551	Iglon5
							3.17027	Htr5a		2.62018	A930004D18Rik		1.6087	Runx1t1		1.45498	Gng7
							3.16917	Prpsap2		2.61836	Cnot8		1.6084	Mmab		1.45396	Grin1os
							3.16467	Arfgap3		2.61671	Sp9		1.6074	Thrb		1.45371	Wdr7
							3.16378	Dsel		2.61084	Polr2j		1.6049	Micu3		1.45329	Shank1
							3.16356	Pcdhgb4		2.61061	Gnai1		1.60463	Rgs11		1.45218	Greb1l
							3.16207	Mrpl33		2.60646	Nacc1		1.60453	Hexim2		1.45194	Rgs8
							3.16122	Zfp41		2.60426	Klc2		1.60395	Tmem169		1.45163	Osbpl10
							3.15964	Gm42595		2.60388	Utp18		1.60318	Slc7a3		1.45147	Cxadr
							3.15942	Tcof1		2.60294	Gpt2		1.60155	Gnl3l		1.45142	Htr5a
							3.15226	Rnf32		2.60015	Polr2l		1.60013	Carmil3		1.45141	Car10
							3.14668	Dscaml1		2.59573	Ripor2		1.59972	Camsap3		1.45077	Kcng1
							3.14562	Trim23		2.59403	Ndufb3		1.59938	Trim46		1.45061	Syn3
							3.14142	Zfp667		2.59362	Fam103a1		1.59773	Epha1		1.45036	Gm4349
							3.13302	Nkain2		2.59068	Rabggta		1.59619	Cbfa2t3		1.44946	Calm2
							3.12765	Hcfc1r1		2.58771	4930579G24Rik		1.59592	Neurl1a		1.44934	Chrnb2
							3.12143	Rgs3		2.58732	Ddx51		1.59575	Rasgef1a		1.44921	Ydjc
							3.12001	Tmem251		2.58567	Arxes2		1.59568	Ank1		1.44892	Myrip
							3.11977	Eif2ak1		2.58374	Fgf12		1.59535	Parm1		1.44858	Tub
							3.11814	Adcy1		2.58359	Gorasp1		1.59303	D130043K22Rik		1.44847	Epm2aip1
							3.11107	Plxdc2		2.57778	Gad1		1.59294	Kcnj5		1.44772	Zfp804a
							3.10443	Cep76		2.57697	Narf		1.59272	Gm2694		1.44745	Hrh2
							3.10352	Acrbp		2.57588	Rab36		1.59237	Sphkap		1.44688	Gm28042
							3.10139	Rnf26		2.57232	Fam216a		1.59122	Wif1		1.44553	Klc2
							3.10126	Zdhhc3		2.56466	Agbl3		1.59096	Abcc2		1.44531	D430036J16Rik
							3.10094	Med22		2.56073	4930422M22Rik		1.59091	Adcyap1		1.44477	Cd99l2
							3.08991	Slc25a16		2.55828	Csrnp2		1.58917	Cacna1s		1.44394	L3mbtl4
							3.08796	Prkab1		2.55245	Exoc8		1.58766	Ccdc85a		1.44169	Tspyl4
							3.08579	Lactb		2.55243	Phactr2		1.58719	Fut9		1.44159	Klc1
							3.07467	C330007P06Rik		2.54306	Zfp738		1.58657	Lpgat1		1.44111	Kif1a
							3.07427	Timm21		2.54086	Ssu72		1.58652	Gm1043		1.44061	Vstm2b
							3.0716	Ankrd54		2.54069	Slc33a1		1.58613	Scd3		1.43908	Gm2464
							3.06962	Snrpf		2.53942	Fis1		1.58476	Slc4a3		1.43799	Rnft2
							3.06861	Aes		2.53799	Pcid2		1.58449	Grp		1.43789	Shd
							3.05233	Clip2		2.53737	Srl		1.58413	Cxxc4		1.4375	6330409D20Rik
							3.04685	Ctu2		2.52786	Pcdhga8		1.58072	Gm16701		1.43746	Large1
							3.04097	Slc4a8		2.52721	Rbm8a		1.57912	Kcna6		1.43732	Atp6v0a1
							3.03889	Samd10		2.52605	Plscr3		1.57874	Tdrd12		1.43668	Tmeff2
							3.03801	Fastkd5		2.52565	Wdr81		1.57763	Prkaca		1.43555	Ppfia2
							3.03676	Gpr173		2.52355	Pnck		1.57756	Hdgfl3		1.4354	Kcnj6
							3.03434	Ehmt2		2.523	Kit		1.57738	Pnck		1.43515	Reep5
							3.02746	Actr3b		2.52238	Kctd8		1.57679	Rtl5		1.43179	Myo1h
							3.01652	Tusc2		2.52093	Uty		1.57676	Bex1		1.43129	Cdh8
							3.01466	Kcnc3		2.51999	Ptpn3		1.57637	Map1b		1.43045	Pygo1
							3.01433	Supt4a		2.51586	Pcdhgb1		1.57636	Plxna1		1.43033	Serp2
							3.0092	Aqp11		2.51523	Pgls		1.57548	Npbwr1		1.42861	Grm4
							3.00642	Cbfa2t3		2.50991	Rmdn1		1.57445	B630019K06Rik		1.42824	Jph4
							3.00252	Pde1a		2.50776	Cpeb3		1.57409	Dpp6		1.42819	2310043M15Rik
							3.00083	Lgi1		2.50631	Rundc3b		1.57345	Uncx		1.42797	Reep2
							2.99513	Gfm1		2.50439	Dpf1		1.573	Reep2		1.42769	Agtpbp1
							2.97788	Trappc4		2.49462	Pde1b		1.5725	Mir124-2hg		1.42757	Cdh7
							2.97723	Gm26910		2.49427	Pik3ip1		1.57102	Gm10801		1.42722	Pcdha9
							2.97601	Serpinb6a		2.49309	Pdcd5		1.56968	Rasd2		1.42645	Pnck
							2.9755	Otub1		2.49189	Eri1		1.56904	Lingo1		1.4263	Rbfox1
							2.97411	Sowahc		2.49153	Polr1a		1.5689	Srcin1		1.42504	Slc37a1
							2.96211	Vta1		2.48888	Supt7l		1.56771	Gm26631		1.4231	Dlx1
							2.95665	Crem		2.48346	Stx4a		1.56762	Tcim		1.42269	Cited4
							2.95208	Hpca		2.47947	Nosip		1.56638	Syndig1		1.42259	B4galnt4
							2.95197	Cacul1		2.4728	Mgat3		1.56637	Camk2b		1.42202	Kcnh4
							2.95145	Ap2a1		2.46892	Ispd		1.56523	Rragb		1.42165	Tmem169
							2.94877	Mapkbp1		2.46303	Sh2d1a		1.56483	Ddx25		1.42157	Blcap
							2.9449	Mgat2		2.45999	Naa60		1.56389	Mab21l1		1.42128	St6galnac5
							2.94365	Mms19		2.45913	Pdcd6		1.56339	Rem2		1.42091	Ttbk1
							2.93155	Cdr1		2.45652	Cmtm4		1.56308	Magee1		1.42059	Rps6kl1
							2.92978	Gpr22		2.45372	Axin1		1.56251	Actl6b		1.41973	Snx32
							2.92456	Cyhr1		2.45262	Fbxo41		1.56237	Arxes1		1.41864	Erc1
							2.9245	Tmem163		2.45049	Efna2		1.562	Ptger3		1.41851	Alg2
							2.92265	Urb1		2.44657	Cckbr		1.56185	Cntn5		1.41829	Mturn
							2.92216	Vasp		2.44501	Zfp280c		1.56171	Scg5		1.41802	Prkar2b
							2.92109	Zfp994		2.44352	Arhgap17		1.56156	Gm10715		1.41692	Calm3
							2.91619	Phb		2.44156	Trmt10b		1.56041	Fbxl2		1.4146	6430548M08Rik
							2.91546	Dusp10		2.44131	Ccdc65		1.56026	St8sia2		1.41432	Cacna1f
							2.91365	Ntrk2		2.4413	Col9a3		1.56026	Lhfpl4		1.41429	Stxbp5l
							2.91268	2510039O18Rik		2.44123	Plagl2		1.5602	Fcor		1.41414	Kcnj3
							2.903	Grip1		2.43685	Fstl5		1.55835	Fign		1.41366	Gm15496
							2.90244	Zc3hc1		2.43503	Rap1a		1.55792	Fam159b		1.41366	Ndn
							2.90184	Actr8		2.43208	Opcml		1.55786	Pcdh8		1.4134	Hook1
							2.90164	Tmem14a		2.42838	Erp29		1.55754	Tdrd6		1.4133	Kiss1r
							2.89997	Tmed3		2.42469	Ddx56		1.55752	Upp2		1.41251	D630023F18Rik
							2.89498	Tsr2		2.42433	D16Ertd472e		1.55526	Zfp575		1.41194	Erc2
							2.8945	Rai2		2.42375	Tex15		1.55459	Optc		1.41022	Rita1
							2.89359	Cgn		2.41881	Sugp2		1.55351	Hmgb3		1.40983	Frmd3
							2.89335	Gpt2		2.41501	Neb		1.55335	1700020I14Rik		1.40931	2900011O08Rik
							2.88408	Bbs9		2.40829	Pianp		1.55223	Ttc9b		1.4082	Rnf152
							2.88337	Snapc2		2.40791	R3hcc1l		1.55199	Got1		1.40809	Nkain3
							2.88171	Slc16a13		2.40382	Sema6c		1.55189	Epha5		1.40787	Sh3yl1
							2.8805	Xkr4		2.40015	Pawr		1.55097	Fam19a2		1.40686	Atl1
							2.87957	Nkiras2		2.39974	Fzr1		1.54995	Scrt1		1.40664	Ccdc116
							2.87846	Ndufv1		2.39442	Rgs7bp		1.5488	Hmcn2		1.4056	Ndrg3
							2.87611	Pygo1		2.38495	Htr5a		1.54813	Eya4		1.40538	Gipc2
							2.87283	Rex1bd		2.38266	Bmp3		1.5481	Cd99l2		1.40501	Ogdhl
							2.87096	Coch		2.37326	Trub1		1.54722	Rab15		1.40497	Tomm20
							2.86976	Ppp1r3f		2.37043	Tpst2		1.54619	Fndc9		1.40434	Pja2
							2.86319	Polr3d		2.36703	Fam13c		1.54566	Gm26702		1.40431	Tro
							2.86231	Zfp382		2.36614	Cep192		1.54504	Tmem145		1.40391	Ifit1bl1
							2.86008	Tmem62		2.36311	Scai		1.54462	Efna3		1.40363	Scamp5
							2.85501	Nt5c		2.36306	Pld3		1.54416	Arntl2		1.40362	Hook2
							2.85234	Pdcd2l		2.3564	Rgp1		1.5435	Gabbr2		1.40338	Prrt3
							2.84992	Zfp235		2.35333	Gm20388		1.54338	Tmem178b		1.40281	Grm7
							2.84787	Nelfa		2.35233	Triqk		1.54264	Rimkla		1.40202	Rasgrp2
							2.84534	Hdac11		2.34847	Tfpi		1.54168	Ciapin1		1.4018	Shox2
							2.84511	Grk5		2.34833	Lats1		1.54082	Ap3b2		1.40163	Ppp1r26
							2.8451	Adamts5		2.34795	A830018L16Rik		1.54012	Unc13c		1.40136	Ptchd1
							2.8394	B230334C09Rik		2.34331	Slc25a26		1.53902	Fbxl16		1.40025	Mapre3
							2.83802	Gpr45		2.34082	Plppr5		1.53891	Bend6		1.40012	Lemd1
							2.8353	Pou5f2		2.33744	Lrfn1		1.53802	Cygb		1.39933	Cc2d1a
							2.83413	Tmem136		2.32728	Galnt10		1.53753	Stmn4		1.39845	Gng2
							2.83379	Brsk1		2.32624	Atp5k		1.53747	Atl1		1.39788	Lancl2
							2.83276	Rps6kc1		2.32616	Znhit6		1.53724	Alg2		1.39785	Rbfox3
							2.83177	Cpox		2.3254	Igf2		1.53721	Zfp85os		1.39724	Gnao1
							2.82936	Kirrel		2.31616	Gm21992		1.53701	Kcnu1		1.39645	Hk1
							2.82756	Wdr81		2.31456	Krt1		1.53602	Zdhhc22		1.39456	Mapk9
							2.82649	Exosc3		2.31357	Zfp346		1.535	Tbc1d30		1.3945	Rtl8c
							2.82319	Drp2		2.31183	Cnot6l		1.5348	Fam241b		1.39404	1700102P08Rik
							2.81932	AI606181		2.3098	Dlx1		1.5344	Slc27a2		1.39356	Ttll1
							2.81442	Clstn3		2.3097	Fgd5		1.53432	Reep6		1.39292	Nap1l3
							2.8109	Zfp691		2.30914	Npr2		1.53353	Cdh22		1.39223	Nacad
							2.81047	Pdk2		2.3052	Col4a2		1.53329	Dcx		1.39147	Epha5
							2.81036	Adamts17		2.30498	Spata7		1.53318	Plppr2		1.39036	Irgq
							2.81002	Ndufs7		2.29928	Zfp952		1.53248	Oxr1		1.39015	Drd1
							2.8097	Atp9a		2.2977	Timm13		1.53177	Gm15624		1.39004	Kcnq2
							2.80857	2210408I21Rik		2.29438	Tnk2		1.53133	Epb41l3		1.3898	Dclk1
							2.80522	Zfp558		2.2838	Hist1h1b		1.53128	Rpl15		1.38784	Rab11fip4
							2.80304	Dexi		2.28017	Asb3		1.53063	Sh2d5		1.38753	Exd1
							2.80151	Taf1a		2.27669	Samd3		1.53	Amer3		1.38722	Dact3
							2.80041	Zbtb12		2.27572	D17Wsu92e		1.52991	1700048O20Rik		1.38651	Gm4211
							2.79823	Xrcc4		2.27529	Heatr3		1.52912	Gm45208		1.38632	Rac3
							2.79631	Zkscan2		2.27158	Tgfa		1.52829	Prkacb		1.3863	Trpc3
							2.79537	Slc30a4		2.27101	Plp1		1.52772	Rac3		1.38444	Sema4g
							2.79382	Mbip		2.27043	Ric1		1.52768	Synj1		1.38441	Hspa12a
							2.793	Ocrl		2.26511	Rfng		1.52656	Coprs		1.3844	Epb41l3
							2.78729	Ranbp17		2.26462	Mia2		1.52457	Slc6a1		1.38433	Gabrb1
							2.78705	Pcdhga11		2.26002	Fbn2		1.52283	Tmie		1.38397	Rimkla
							2.7863	Zfp28		2.25958	Rapgef4		1.52155	Peg10		1.38197	Sh3bp1
							2.78084	Chd5		2.2592	Tsga10		1.52042	Rasgrp2		1.37996	Unc80
							2.78043	Wdfy1		2.2573	Kctd6		1.52017	Pcbd1		1.3795	Tnnc1
							2.77624	Mrps23		2.25654	Scyl1		1.51956	Ido2		1.37895	Efna3
							2.7752	Ubald2		2.25282	Camk2b		1.51941	Sgpp2		1.37873	Gm32391
							2.77457	Anxa2		2.25144	Rnf217		1.51901	Fbxl21		1.37831	Fam124a
							2.77323	Zfp799		2.2476	Slc9a8		1.51658	Rpgrip1		1.37812	Cacna2d3
							2.7729	Ppp1r12c		2.2424	Mgat1		1.51548	Ebf4		1.37774	Ptprd
							2.77144	Matk		2.24153	Snurf		1.5149	Gm16596		1.37762	Elavl4
							2.76969	Thg1l		2.23818	Uckl1		1.5137	Trim32		1.37754	Npy5r
							2.76893	Uqcrq		2.23601	Ggps1		1.51353	Scn8a		1.37735	Rims3
							2.76891	Bicdl1		2.23584	Sptbn4		1.51322	Bmyc		1.37724	Nap1l5
							2.7681	Sh3gl3		2.23438	Nenf		1.51322	Magee2		1.37666	Fam213b
							2.76631	Src		2.23304	Adal		1.51174	Atp8a2		1.37644	Pax5
							2.76054	Gng3		2.23261	Dlx6os1		1.5113	Klc1		1.37635	Gck
							2.75996	Oard1		2.23033	Rgs5		1.51039	Fam169a		1.37635	Mpv17l
							2.75967	Lmf1		2.22956	Cog6		1.50997	Gpr6		1.37608	Klf8
							2.75933	Mpg		2.22481	St3gal6		1.50881	Zcchc18		1.37508	Ankrd13d
							2.75394	Zswim4		2.22384	Asic4		1.5087	Ptgdr		1.37479	Sgip1
							2.75263	Gtf2h3		2.22094	Pck2		1.50813	Atp13a2		1.37463	Fam217b
							2.75012	Golt1b		2.20805	Srrm3		1.50738	Cnnm1		1.37439	Ankrd45
							2.74627	Asb3		2.20796	Erich1		1.50738	Il1rapl1		1.37365	BC043934
							2.74607	Pex7		2.20661	Fuca1		1.5066	B3galt6		1.37297	Fbxl2
							2.74536	Tram1		2.20297	B230209E15Rik		1.50647	Gm16054		1.37273	5330417C22Rik
							2.7432	Tmem132c		2.20227	Rftn1		1.50519	Gm44644		1.37262	Gdap1
							2.73497	Trmt1l		2.20158	Etv6		1.50436	Dzip3		1.37257	Mrnip
							2.73445	Nectin2		2.20093	Ppp1r8		1.50416	Cadm1		1.37129	Apba2
							2.73382	Nop10		2.20073	Jph3		1.50347	Cx3cl1		1.37035	Fam81a
							2.73356	Lrrtm3		2.19521	Gsg1l		1.50347	Tmem179		1.36995	Svop
							2.73318	Prkcsh		2.18871	Tor2a		1.5032	Kcnq3		1.36975	Ank3
							2.72643	Mocs2		2.18629	Dlgap1		1.50225	Abhd8		1.36917	Arhgef37
							2.72534	Lrrtm1		2.18	Hk1		1.50198	Pak3		1.36894	Akap6
							2.72172	Cdk14		2.17904	Gm26723		1.5019	Mmgt2		1.36807	Psg16
							2.72054	Zc3h10		2.17692	Pxdn		1.5	Fam57b		1.36791	Gnai1
							2.71971	Mfsd5		2.17673	1810022K09Rik		1.499	Zan		1.36685	Begain
							2.71336	Tmem44		2.17419	Enoph1		1.49788	Gpr22		1.36629	Stxbp6
							2.70746	Tln2		2.17382	Otub2		1.49779	Rnf39		1.36506	Nicn1
							2.7054	Dhx37		2.16925	Efcab1		1.49614	Uchl1		1.3646	Gnal
							2.69966	Spout1		2.16866	Ccna2		1.49605	Gm10699		1.36327	Icam5
							2.69966	Mrps21		2.16537	Gm26767		1.4957	Kif5c		1.36319	Kcnj12
							2.69764	Mef2d		2.16399	Nme3		1.49393	Gucy2e		1.3629	Ipcef1
							2.69431	Tgfb3		2.15862	Gon7		1.493	Gdap1		1.36241	Lhfpl4
							2.69367	Pycard		2.15759	Slc44a5		1.49092	Otof		1.36132	A230077H06Rik
							2.68879	Isyna1		2.15687	Cep135		1.49033	Nog		1.35914	Ncs1
							2.68841	Dap3		2.1554	P3h4		1.48954	Rtbdn		1.35907	Cacna1g
							2.6867	Ttc39c		2.15525	Dbndd1		1.48951	Ttll11		1.35837	Gm42641
							2.68041	Cacng2		2.1552	Gns		1.4891	Pcdha6		1.35713	Pja1
							2.67906	Npas3		2.15453	Spry3		1.48748	Tbc1d9		1.35702	Gabrb3
							2.67455	Rem2		2.15443	Cldn12		1.48738	Gm3696		1.35694	Jazf1
							2.67421	Ube2l3		2.15185	Opa3		1.48707	Rad51ap2		1.35613	Gm20754
							2.67229	Tango2		2.15127	Sema3e		1.48579	Map6		1.35597	Bicdl1
							2.66994	Dlk1		2.14441	Mib2		1.48528	Ano7		1.3556	Cyb561d2
							2.66647	Rora		2.14287	Ngdn		1.485	Slc8a2		1.35547	Cr2
							2.66635	Pdp2		2.14252	Tmem189		1.48466	Wasf3		1.35505	Crybg2
							2.66603	Rab6b		2.1385	Zfp639		1.4846	Cda		1.35403	Ap3m2
							2.66467	1110034G24Rik		2.1373	Agap2		1.48392	Casz1		1.35383	Aldh1b1
							2.65916	Cep70		2.13568	Nelfb		1.48316	Paqr9		1.35323	Arhgef15
							2.65796	Nr4a1		2.13178	Nmd3		1.48309	Rnf157		1.35265	2610042L04Rik
							2.65719	BC017643		2.12318	1110065P20Rik		1.48282	Zfr2		1.3517	Gpr75
							2.65629	Asb4		2.12069	Tdp2		1.48277	Prmt2		1.35092	Slc35f4
							2.65173	AW551984		2.12026	Zfr2		1.48222	Rtl8a		1.35027	Arl4d
							2.64592	Fbll1		2.11933	Golga1		1.48208	Comtd1		1.34991	Onecut2
							2.6459	Fstl5		2.11874	2210016L21Rik		1.48126	Spata2l		1.34896	Dmxl2
							2.64435	Samhd1		2.11852	1700021F05Rik		1.48083	Itga2b		1.34843	Dync1i1
							2.6417	Elf1		2.11816	Comt		1.48028	Impact		1.34743	Actn2
							2.63623	Tmem229b		2.11759	Tapt1		1.47942	Gm10800		1.34696	Dcaf7
							2.63598	Coprs		2.11655	Usp53		1.47858	Tspyl5		1.34676	Chrna3
							2.63556	Rgs7bp		2.11589	Fam206a		1.47845	Sms		1.3467	Arhgap44
							2.63114	Gad1		2.11407	Qtrt2		1.47803	Frg2f1		1.34662	Olfm2
							2.6302	Tex261		2.11216	Tnfaip3		1.47739	Cers6		1.34611	Gprin1
							2.62971	Hras		2.11207	Zfp768		1.47669	Bean1		1.345	Ankrd24
							2.62766	Rcan2		2.11077	Zfp804a		1.47659	Gda		1.3444	Gm2415
							2.62475	Dpagt1		2.10919	Ndufa5		1.47589	Lamb3		1.34347	Dlg3
							2.62392	Mmp16		2.10845	Idnk		1.47524	Sprn		1.34343	Lmtk3
							2.62188	Rpp14		2.10627	Dmtn		1.47129	Ccdc160		1.34271	Ptger3
							2.6202	Ephb3		2.10552	Rpe		1.47112	Zbtb7c		1.34209	Pcnx2
							2.61382	Akap1		2.10445	Pibf1		1.47078	Klhl29		1.34162	Gm17484
							2.61334	Mis18a		2.09901	C1d		1.47063	Ica1l		1.34134	Gfra4
							2.61188	Bud23		2.09657	Coa7		1.46972	Erc1		1.34074	Lhx9
							2.60321	Faap20		2.09458	Thoc3		1.4692	Gm10337		1.33952	Stmn4
							2.60315	Bola1		2.09358	2610001J05Rik		1.46824	Scai		1.33888	Gm26702
							2.60215	Nif3l1		2.09175	Kcnv1		1.46787	Cngb1		1.3388	Bean1
							2.60088	Fam19a2		2.08863	Kpna1		1.4675	Sh3yl1		1.33864	Nefl
							2.60001	Dip2a		2.08857	Nat8f4		1.46745	B4galnt1		1.33811	Neurl1a
							2.59965	Lancl3		2.08616	Zfp946		1.46608	Dlg4		1.33806	Dusp26
							2.59687	Eno4		2.08463	Lhfpl3		1.46604	Foxr2		1.33785	Gpr158
							2.59575	Eif2d		2.0832	Ndc1		1.46592	Slc25a4		1.33762	Hfm1
							2.59109	Dmpk		2.08178	Pnpla6		1.46589	2020-03-11		1.33732	Dsc2
							2.59097	Stim1		2.08176	Nrip3		1.46531	Nsg1		1.33731	Zfp708
							2.57629	BC051142		2.08085	Slc2a1		1.4647	Tmeff1		1.33725	Slc17a6
							2.57612	Vkorc1l1		2.07932	Wrb		1.46455	Ncs1		1.33635	Lrp11
							2.5747	Onecut2		2.07731	2020-09-08		1.46429	Stxbp5		1.33567	Rabgap1l
							2.57168	Stambp		2.07621	Ints2		1.46386	Lyrm7		1.33541	Tas1r1
							2.56654	Cdr2		2.0758	Ppih		1.46353	Sptbn4		1.33475	Btbd2
							2.56454	Usp38		2.07573	Ppp1r15a		1.46351	Blcap		1.33395	Smyd3
							2.55846	Slc6a1		2.07286	Armc7		1.46124	Tvp23a		1.33356	Runx1t1
							2.55809	Arpin		2.07246	Wrap73		1.4612	Ankrd12		1.33323	2020-03-04
							2.55398	Stk10		2.0723	Ndufb2		1.46091	Higd1a		1.33321	Crb1
							2.55212	Atp8a2		2.07099	Slitrk4		1.4599	Mapt		1.3322	Gm21985
							2.55086	Dnajb1		2.07026	Ncbp1		1.4598	Cited4		1.33169	Klhl18
							2.54953	Zbtb49		2.06954	Gm45159		1.45951	Inha		1.33135	Ankrd29
							2.54914	Arfgef3		2.06677	2610037D02Rik		1.45887	Vstm2b		1.33103	Fgf14
							2.54765	4921524J17Rik		2.06606	Hmga1		1.45716	Cplx2		1.32991	4731419I09Rik
							2.54657	Osbpl1a		2.06245	Chchd6		1.45653	Kcnq2		1.32964	Slc35g2
							2.54544	Slc39a3		2.0614	AI504432		1.45607	Gm27209		1.32914	Gm26823
							2.54437	Pcdhga7		2.05755	Ranbp10		1.45492	Kcnb2		1.32812	C130060K24Rik
							2.54409	Phyhipl		2.05581	Tunar		1.45453	Tmtc4		1.32648	2020-09-06
							2.53963	Gabbr2		2.05286	Rchy1		1.45446	Cc2d1a		1.32643	Smpd3
							2.53957	D230025D16Rik		2.04869	Adam11		1.45401	Mctp2		1.32569	Grik3
							2.53949	Ripor2		2.04828	Paqr3		1.45384	Fads3		1.32556	Tmem141
							2.53883	Shd		2.04629	Kctd2		1.45377	Lingo2		1.32542	Rgmb
							2.53439	Pik3c3		2.04589	Zfp558		1.45366	Cacnb4		1.32499	Kcnb2
							2.53436	Mief1		2.04175	Bgn		1.45358	Nfil3		1.3243	Pnma3
							2.53294	Gabrb2		2.04141	Usp2		1.45355	Neto2		1.32404	Syt7
							2.53115	Ascl1		2.03941	Cox16		1.4529	Samd11		1.32243	Kif3c
							2.53053	Zfp961		2.03617	Zfp937		1.45174	Nrip2		1.32143	Atp2b3
							2.52992	Leng9		2.03438	Trappc9		1.45131	Pdzd4		1.32125	Fam169a
							2.52768	Sh3yl1		2.03311	Ppp1r14b		1.45118	Ncoa7		1.32081	1600014C10Rik
							2.52641	Zfp202		2.03064	Wdr45b		1.44949	Scrn1		1.31966	Dnase1
							2.52577	Wdr53		2.02969	Amn1		1.44944	Prmt8		1.31778	Kcna6
							2.52456	Ndst4		2.0278	Ptpa		1.44883	Kctd12		1.31765	Pfkm
							2.51259	Tspan14		2.02736	Nup133		1.4482	Habp4		1.31695	Pgr15l
							2.5091	Fbrs		2.02161	Mrpl52		1.44741	Hs3st5		1.31468	Cds2
							2.50885	Syt3		2.0202	Hsf1		1.4473	Myl6b		1.31464	Ggt7
							2.50769	Pcdhb14		2.02017	Stk40		1.44643	Dnajc27		1.3144	Gm3739
							2.50383	Slc1a4		2.01967	Rnf215		1.44597	Cnih2		1.31412	Dhrs13
							2.50338	Abca3		2.01623	Fam196b		1.44566	Cacnb1		1.31256	Rasgef1a
							2.50162	Adcy9		2.0141	Snhg11		1.44547	2900011O08Rik		1.31239	Cyfip2
							2.50117	Otulin		2.01361	Ikbip		1.44528	Lrfn5		1.3121	Dclk3
							2.4995	Zfp385b		2.0125	Zfp90		1.44497	Cds2		1.31197	Nsg2
							2.49708	Cpt1c		2.00889	Nudt16		1.44447	Tmub1		1.31195	Cntn4
							2.49612	Fuk		2.00456	Pcdhgc3		1.44436	Sgsm1		1.31194	Cdh22
							2.49076	Meaf6		2.00234	Gm26848		1.44411	Gpr153		1.31178	Kitl
							2.48976	Atp1b3		2.00157	Tceal5		1.44386	Ydjc		1.3117	Scg5
							2.48919	Ndrg4		2.00075	Ptges2		1.44366	Gm38393		1.31155	Kirrel3
							2.48748	Grk3		2.00037	Cfap65		1.44276	Wdr7		1.31135	Adam23
							2.48736	Rgmb		1.99874	Ercc4		1.44207	Hook1		1.31134	Kcnab3
							2.48677	Mrps15		1.99825	Tmtc4		1.44169	Nrxn2		1.31052	Ccdc85a
							2.48527	Fam241b		1.99698	Zmiz2		1.44101	St6gal2		1.3104	Kndc1
							2.48463	Cnppd1		1.99533	Abcf2		1.44048	Pitpnm1		1.30954	2610002M06Rik
							2.48461	Zfp280b		1.99234	Mrps35		1.44037	Spryd3		1.30907	Bend4
							2.48406	Lrfn5		1.99149	Ndufa2		1.44013	Ly6h		1.30854	Sertm1
							2.48381	Opcml		1.98879	Cfap20		1.43956	C230014O12Rik		1.30834	Ncoa7
							2.48275	AW209491		1.98406	Abat		1.43922	Dchs2		1.30816	Cgn
							2.47903	Plekhm3		1.98155	Tasp1		1.43921	Chga		1.30807	Ccl27a
							2.47415	Chfr		1.9811	Slc9a9		1.43712	Gpr162		1.3078	Wrb
							2.47335	Man1c1		1.97668	Pigk		1.43654	Tcaf1		1.30744	Hrk
							2.46921	Atp1b1		1.97582	Ndufv3		1.43638	Kif2a		1.30646	Ppargc1b
							2.4681	Inha		1.97425	Rai2		1.43628	Wfs1		1.30624	Plxnc1
							2.46743	Taf6l		1.97418	Slc2a13		1.43578	Gdap1l1		1.3061	Tmx4
							2.4667	1110002L01Rik		1.97396	Dhx16		1.43441	Grk3		1.30583	4933403O08Rik
							2.46459	Wdr83os		1.97363	Baiap2		1.43316	Pja2		1.30547	Rusc2
							2.46246	Igfbp4		1.96963	Wfs1		1.43206	Zfhx4		1.3054	Kcna4
							2.45343	Chchd4		1.96759	Tmbim6		1.43192	Lrrtm1		1.30526	Plxna1
							2.44739	Pomgnt1		1.96709	Sh3rf1		1.4313	Far2		1.30511	Rtn4rl1
							2.4462	Megf11		1.96706	Lamb3		1.43118	Scn3a		1.30479	Pcdha12
							2.44607	Glcci1		1.96696	Sepsecs		1.43118	Kif1a		1.30464	Tubb3
							2.44364	Letmd1		1.96665	Kcnq2		1.43072	Ttbk2		1.30435	Rtl9
							2.4417	Lemd1		1.96209	Acer2		1.43026	Erich3		1.30367	Gabra5
							2.44149	Evi5l		1.95973	Camkk2		1.43017	Gm38413		1.30305	Slc4a10
							2.438	Slc32a1		1.95971	Spry4		1.42973	Gm11837		1.30293	Caskin1
							2.43677	Txnrd3		1.9554	4732440D04Rik		1.42761	Zswim3		1.30279	Atp6v1c1
							2.43483	Cry1		1.95485	Gdf1		1.42736	Klhl1		1.30277	Map9
							2.43456	Sfmbt2		1.95404	Sfxn3		1.42716	4732496C06Rik		1.3027	Gnl3l
							2.4322	Sh3rf3		1.95032	Ermp1		1.42662	Rtl8b		1.30248	Rufy3
							2.42427	Ankrd44		1.94935	Zscan2		1.42636	C130021I20Rik		1.30169	Gm5796
							2.42062	Mrps30		1.94755	Rpl37		1.42617	Cmip		1.30141	Cnrip1
							2.42045	Camk1		1.94753	Bend3		1.42523	Fam189a1		1.30141	Gramd2
							2.41853	Hdac1		1.94417	Alyref		1.42491	Tmem38a		1.30067	Gpr162
							2.41783	Emx2os		1.94264	Lrrc4		1.42337	Nrn1		1.30061	Mchr1
							2.41618	Trim39		1.94248	Rnpep		1.42303	Icam5		1.30059	Krt1
							2.41268	Phldb1		1.9418	Tes		1.42285	Cdh13		1.30058	Atp6v0e2
							2.40765	Tpra1		1.94167	Timeless		1.42271	Plch2		1.30025	Plekhg4
							2.40599	Trmt5		1.94141	Zfp385b		1.42257	Meaf6		1.30014	Syt4
							2.40215	Blvra		1.9403	Fabp3		1.42252	2610002M06Rik		1.29983	Rims2
							2.39988	Kifc3		1.93886	Ift57		1.4225	Prkce		1.29913	Rundc3b
							2.3975	Egr1		1.93627	Gtpbp1		1.42246	Ngb		1.29781	Kcnc3
							2.39721	Rabepk		1.93603	Wdr5		1.42197	Armcx1		1.2978	Hspbp1
							2.39556	Naa25		1.93419	Abcd4		1.4216	Nsg2		1.29749	Palm
							2.39174	Tor1b		1.93232	Chd3os		1.42151	Arxes2		1.29707	Fam49a
							2.38922	Zfp637		1.93195	BC017158		1.42124	Hs3st2		1.297	Ube2n
							2.37963	Pofut1		1.93029	Noct		1.42038	Zfp612		1.29691	Gm14443
							2.378	Umad1		1.9301	Acad8		1.42027	Nkrf		1.29657	Cxxc4
							2.37746	Cpne4		1.92815	Secisbp2		1.41983	Ntm		1.29633	B3galt2
							2.37739	Rasa2		1.925	Sos2		1.41887	Celf5		1.29575	Nhsl2
							2.37393	Bccip		1.92354	Cdc42bpb		1.41853	Ccdc174		1.29571	Tspyl5
							2.37185	Abca8b		1.92064	Cry1		1.41831	Gm13716		1.29545	Shisa6
							2.37122	Fam234b		1.9204	Osbpl5		1.41803	Gm47512		1.29518	Lingo3
							2.3695	Rcl1		1.91865	Mpped1		1.41688	Ocrl		1.29475	Zyg11b
							2.3688	Pdhx		1.91843	Bpnt1		1.41639	Inafm1		1.29426	2900055J20Rik
							2.36433	1500009C09Rik		1.91561	Tapbp		1.41602	Shd		1.29416	Cux2
							2.36381	Kdr		1.91338	Wdfy1		1.4148	Abcg4		1.29396	Tdrd6
							2.3602	Epb41l1		1.91258	Ptpra		1.41438	Frs3		1.29376	Rps6ka5
							2.35852	Oraov1		1.91084	Gemin8		1.414	Rab11fip4		1.29356	Tmem28
							2.35706	Pcnx2		1.91039	Pank2		1.41327	Cadm3		1.29293	Srrm3
							2.35654	Lrrc75a		1.90968	Ino80b		1.41314	Rufy3		1.29289	Astn2
							2.34794	Slc16a6		1.90863	Mut		1.41247	2900055J20Rik		1.29274	Srsf12
							2.34408	Dus1l		1.90803	Svop		1.4108	Rab30		1.29258	Scn9a
							2.34325	Arxes1		1.90688	Arx		1.40865	B4galnt4		1.29216	6030419C18Rik
							2.34222	Pcdh11x		1.90255	Mpi		1.40859	Fam155a		1.29186	Mctp1
							2.34022	Gpr137c		1.90193	Zfp40		1.40755	Agap2		1.29108	Mfsd6
							2.33812	Gpn3		1.90171	Syngr1		1.40683	6430584L05Rik		1.29015	Asic2
							2.33753	Cul9		1.90072	Tcerg1l		1.40611	Gaa		1.28962	Reps2
							2.33745	Fbxo42		1.89868	Ugp2		1.40572	Adcy8		1.28928	Ppp3cc
							2.33435	Cecr6		1.89623	Phkb		1.40482	Spats2l		1.28802	Kdm4d
							2.33348	Snx18		1.8944	Dlat		1.40348	Ywhaz		1.28782	Gpx3
							2.33312	Nup210		1.8943	2810049E08Rik		1.40269	A330074K22Rik		1.28773	Slc9a6
							2.3316	Tspyl5		1.89414	Trmt5		1.40217	A230057D06Rik		1.28683	Elovl4
							2.33008	Mrpl49		1.89379	Gnb1l		1.40197	Lrtm2		1.28668	Pip4k2b
							2.32987	Npnt		1.89186	Tmem126b		1.40188	Slc16a14		1.28652	Cers6
							2.3288	Slc27a1		1.88916	Gpr19		1.40121	4930512B01Rik		1.28619	Scg2
							2.32604	Chpt1		1.88889	Extl3		1.40059	Ankrd45		1.28614	Rasgrf1
							2.32595	Ndc1		1.88613	Cndp2		1.4003	Madd		1.28511
							2.32094	Narf		1.88459	Vsnl1		1.39985	Camk2d		1.28505	Slc8a1
							2.31918	Trim45		1.88451	Inafm2		1.39877	Zbtb16		1.28483	Abcb9
							2.3189	Gm44837		1.88438	Prrx1		1.39861	Syn3		1.28272	Galnt18
							2.31572	Slc9a3r2		1.88375	Nap1l3		1.39844	Scml4		1.28159	Zfr2
							2.3154	4931428F04Rik		1.88157	Hic2		1.39783	Dcaf7		1.28074	Srgap3
							2.31248	Gde1		1.88141	Ccdc173		1.39743	2210016L21Rik		1.27972	C1qtnf4
							2.31153	Map2k3		1.88117	Adam12		1.39687	Kantr		1.27944	Bmyc
							2.30901	Speg		1.88055	Zfp74		1.39626	Shc2		1.27915	Mxra7
							2.30873	Slc6a8		1.88002	Mafb		1.3959	Jph2		1.27845	Mtmr7
							2.30729	Cd200		1.87992	Vti1b		1.39589	Adar		1.27803	Nrcam
							2.30618	Cog6		1.87784	Tll1		1.39588	Gpx3		1.27728	Dlg4
							2.30545	C2cd5		1.87555	Micu3		1.39567	A930024N18Rik		1.27723	Tmem200a
							2.30353	Wwp2		1.87424	Mif		1.39471	Arf3		1.27701	Fbxo31
							2.30133	AU041133		1.8703	Rgmb		1.39455	Kifap3		1.27695	Npr3
							2.3006	Ap3m2		1.86983	Cxcr4		1.39348	Mtmr7		1.27681	Rbfox2
							2.29258	Rint1		1.86958	Cd3eap		1.39319	Mkln1os		1.27648	Kctd8
							2.29146	Tiam1		1.86955	Rps6kb2		1.39306	Sycp3		1.27632	A2ml1
							2.29086	Zfand2a		1.86818	Mpp2		1.3917	Lzts3		1.27595	Ackr1
							2.29063	Mapkapk5		1.8681	Kcna4		1.39122	Ube2ql1		1.27535	Pdzd7
							2.2875	Mrpl12		1.86773	Mef2c		1.38995	Dclk1		1.27454	Ttbk2
							2.28641	Fsd1		1.86678	Camk2d		1.38982	Fndc5		1.27409	Adam11
							2.28581	D430041D05Rik		1.86675	Gpn3		1.38978	Tspan17		1.27344	Adamts5
							2.2806	Dcp1a		1.86502	Prkab1		1.38947	Slc25a12		1.27331	Zfp551
							2.27733	Rptor		1.86431	Abcc1		1.38856	Pcdhac2		1.2733	Epb41l4a
							2.27422	2020-03-08		1.86128	Lrp8os2		1.38853	Faxc		1.27304	Gm26858
							2.27357	Capn5		1.85935	Bend4		1.38843	Ywhah		1.27245	Far2
							2.27294	Mut		1.85918	Caly		1.38831	Ap1s3		1.27176	Smim13
							2.27094	Spx		1.85661	Atp11b		1.38815	Ccdc148		1.2706	Slc27a4
							2.26977	Acp2		1.85572	Slc25a15		1.38788	Mpp2		1.26991	Kif3b
							2.26971	Pnma3		1.85306	B4galt3		1.3869	Arl4d		1.26984	Tmem38a
							2.26959	Grm5		1.85272	Arfgap3		1.38508			1.26955	Shc2
							2.26738	A730017C20Rik		1.85107	Kcnmb4os2		1.38416	Rims2		1.26902	Grem1
							2.26628	Narfl		1.85057	BC029722		1.3824	Plcxd2		1.26747	Lin28b
							2.26405	Lig4		1.85018	Pwp2		1.38168	Slc9b2		1.26742	Dgke
							2.25682	Ccdc174		1.84933	Rps28		1.3812	Kcna4		1.26726	Ppp3cb
							2.25601	Cacna1c		1.84926	Cdc7		1.38037	Plppr4		1.26704	Nalcn
							2.25484	Lmtk3		1.84754	Gas2		1.38024	Gm2824		1.26678	Snx16
							2.25482	Ten1		1.84751	Tnip2		1.37924	Tmem151b		1.26647	Ica1
							2.25437	Mto1		1.84577	Asah1		1.37907	Pard6a		1.26608	Cpne4
							2.25293	Brpf3		1.84453	B4galt4		1.37764	Adarb1		1.26567	Senp8
							2.25285	Pcdh19		1.8444	Dcbld1		1.37754	Cftr		1.26558	Jph3
							2.25279	Fam84b		1.84352	Prkab2		1.37737	Gm26744		1.26472	Creld1
							2.25091	Gm15446		1.84093	Ppp1r26		1.3773	Prrg3		1.26443	Ttc3
							2.24812	Camk2n2		1.84074	Pyurf		1.37626	Tpd52l1		1.26443	Cplx3
							2.24758	Rnf150		1.84032	Spr		1.37593	Ttll1		1.26417	Gm38393
							2.2466	Rbck1		1.83485	Aamdc		1.37501	Agtpbp1		1.26415	Asxl3
							2.24416	Gpc6		1.83367	Lrp1b		1.37483	Matk		1.26402	Cplx2
							2.24403	Nrxn3		1.8332	Mrpl19		1.3748	Podxl2		1.26386	Camsap3
							2.24248	Uckl1		1.8329	Riox1		1.3746	Taok2		1.26366	Nrxn2
							2.24072	Lman2l		1.82963	Cdh22		1.37449	Trp53bp1		1.26342	Sstr1
							2.23901	Dlgap4		1.82942	Sec16a		1.37435	Dtnbp1		1.26307	Inpp4a
							2.23574	1110008L16Rik		1.82576	Ptprt		1.37429	Gfra4		1.26285	Got2
							2.23205	Slc44a2		1.82539	Zbtb14		1.37319	Samd5		1.26252	Epha8
							2.23155	Ankrd27		1.82278	Porcn		1.37287	Ctif		1.26235	Gm10699
							2.23037	Rpain		1.82171	Sfi1		1.37183	1700112J16Rik		1.26201	Camk2n2
							2.22945	Tmem169		1.81964	Hook2		1.37183	Zscan18		1.26198	Gpr21
							2.22693	Zbtb14		1.81794	Klhl21		1.37175	Tmem229b		1.26156	Tgm3
							2.2202	Pomk		1.81712	Gm26982		1.37055	Fgf14		1.26008	Tle2
							2.21994	Cep57l1		1.81685	Xrcc1		1.37001	Crhr1		1.25862	Vsig10l
							2.21967	Mthfd2l		1.81616	Mapkapk5		1.36965	Eef1e1		1.258	Dchs2
							2.21841	Smoc1		1.81589	Spag6		1.36912	Ppargc1b		1.25781	Plcxd2
							2.21551	Coq10b		1.8149	Nfe2l3		1.36863	Apba2		1.2577	Plppr4
							2.20985	Gpsm1		1.81405	Grid2		1.36861	Ntsr1		1.25752	Robo2
							2.20728	Rgs9		1.8127	Mrpl18		1.36796	Tmem255a		1.2561	Camk2n1
							2.20627	Ago4		1.81047	Rint1		1.3658	Rgmb		1.25563	Klhl3
							2.20616	Trim11		1.81027	Abhd13		1.36567	Dynll2		1.25486	Cyb561
							2.20609	Dpp6		1.80666	Ndufa6		1.3656	Btbd2		1.25416	Slc41a2
							2.20566	1700102P08Rik		1.80626	Prdx4		1.36513	Spata9		1.25302	Calb2
							2.20533	Dpy19l3		1.80574	Phc3		1.36511	Slc7a4		1.2524	4930447C04Rik
							2.20273	Gp1ba		1.80487	Pou3f4		1.365	Mapk8ip2		1.25234	Cadm1
							2.1984	Hs6st1		1.80476	Nfyb		1.36456	Skap1		1.25204	Madd
							2.19766	Tmem192		1.80386	Fam98a		1.36442	Ccl28		1.25175	Usp11
							2.19491	Morn4		1.80314	Gm28048		1.36377	Chrna4		1.251	Nsg1
							2.19431	1810014B01Rik		1.80176	Mb21d2		1.36249	Fam160b2		1.24793	Rapgef4
							2.19178	Exosc4		1.80167	Sall3		1.3621	Spdya		1.24639	B3gnt9
							2.18842	Lix1l		1.80097	Hes6		1.36137	Kcnh7		1.24612	Rnf14
							2.18625	Rab4b		1.80091	Pcyt2		1.36073	Xkr6		1.24603	Kif3a
							2.18581	Nat8l		1.79766	Dpf2		1.3603	Dmxl2		1.24563	Lrrn4
							2.18265	Cenpv		1.79754	Prnp		1.36016	Pacs1		1.24557	Eml2
							2.18129	Lsm12		1.79597	Lnpk		1.36012	Psd2		1.24532	Igsf21
							2.17918	Cby1		1.79561	Sult4a1		1.36007	Rbfox2		1.24472	Kif21b
							2.17623	Orc6		1.79478	Nyap2		1.35994	Nkain2		1.24468	Hecw2
							2.17132	Imp3		1.79459	Nalcn		1.35952	Kcnma1		1.24452	Add2
							2.16928	Zfp512b		1.79371	Spock3		1.35948	Ttc3		1.2445	Sirt3
							2.16839	Mtcl1		1.79039	Jak2		1.35909	Mea1		1.24445	Frs3
							2.16708	Gm26767		1.78431	Nadk		1.359	Calm2		1.24407	Ddx4
							2.16402	Taz		1.78409	Mtmr4		1.35687	Ablim2		1.24361	Dctn1
							2.16352	Nkx2-1		1.78389	Gm44949		1.35655	Iglon5		1.24314	Rtbdn
							2.16244	Tmem70		1.78227	Ica1		1.35623	Mmp24		1.24169	Ntsr1
							2.16182	Shank1		1.7821	Hyou1		1.35598	Mfsd6		1.24102	Sestd1
							2.15997	Sf3a2		1.78209	Zfp69		1.35559	Bid		1.23997	Rab6a
							2.15756	Nap1l3		1.78141	Cpt1a		1.35533	Ahnak2		1.2391	Ifitm10
							2.1547	Tmem55a		1.77797	Mrpl27		1.35498	Cpne4		1.23853	Them4
							2.1546	Tut1		1.77789	Elmo2		1.35447	Mdga1		1.23847	Tmtc4
							2.15394	Reep5		1.77765	Doc2b		1.35328	AW121686		1.23834	Slc24a3
							2.1538	Btrc		1.77674	Armcx3		1.35322	Galnt13		1.23811	Phactr1
							2.15272	Mtfr1l		1.77585	Rftn2		1.35311	Cdh24		1.23655	Mid2
							2.15167	Virma		1.77494	Sec22b		1.35243	Smyd3		1.23653	Casp3
							2.15113	Hivep3		1.77395	Mroh1		1.35231	Hist3h2a		1.23634	Asns
							2.14776	Cacng4		1.77356	Zc3h6		1.3516	Mkrn3		1.23556	Ctif
							2.14623	Snupn		1.77224	Paip1		1.35102	Mir670hg		1.23546	Slc8a2
							2.14609	Ptprn2		1.77157	Tmem181a		1.35056	Ap3m2		1.23508	Neto2
							2.14604	Zfp697		1.77066	Lrrc4c		1.34867	Sh3bgrl2		1.23333	Htr1b
							2.14503	Rad9b		1.77028	Stk19		1.34864	Dagla		1.23288	2210016L21Rik
							2.14345	Tmcc3		1.7666	Tusc1		1.34857	Reln		1.23226	Cd47
							2.14343	Edf1		1.76659	Kcna6		1.34694	Sarm1		1.2321	Dand5
							2.14283	Frmd5		1.7653	Fam84a		1.34673	Ubfd1		1.23151	Klhl29
							2.14279	Fbn1		1.76523	Ccdc71l		1.34361	Psd		1.2306	Gdi1
							2.14133	Emd		1.76464	2610044O15Rik8		1.34271	Rps6ka5		1.23052	2020-09-03
							2.14133	Arhgef4		1.76437	Slc12a5		1.34266	4933403O08Rik		1.23034	Fcho1
							2.14022	Nfkb1		1.76424	Adcy5		1.34205	Hs3st4		1.22985	Wnk3
							2.13763	Zbtb44		1.76394	Ralbp1		1.34184	2810032G03Rik		1.22976	Fam219aos
							2.13715	Meg3		1.76149	Gigyf1		1.34176	B230334C09Rik		1.22965	Zcchc18
							2.13265	Dtx1		1.76112	Bet1l		1.34168	Fam196b		1.22866	Ywhaz
							2.13216	Dbndd1		1.76024	Pbx3		1.34145	Hk1		1.22837	Cpa2
							2.1302	Tmem206		1.75916	Slc16a1		1.34143	Arhgap44		1.22797	Cftr
							2.12871	Dnm2		1.75771	Ssbp2		1.33968	Rgs4		1.22794	Tcaf1
							2.12643	Pml		1.7574	Gm32061		1.33905	Gabrb2		1.22788	Tert
							2.1237	Hsf1		1.75713	Ubc		1.33888	Gucy1a2		1.22773	Ryr1
							2.12327	Ptprt		1.75586	Tmem201		1.33806	Nicn1		1.22693	Ccl28
							2.12245	Hcn3		1.75585	Crb1		1.33779	Ahr		1.22692	Chrnb3
							2.12161	Gng4		1.75542	Pkd1		1.33729	Ppp1r26		1.22667	A930024N18Rik
							2.12155	Nfyc		1.75365	Caap1		1.33606	Nrep		1.22468	Ica1l
							2.12029	Nmt1		1.75313	Usmg5		1.336	Cxadr		1.22417	Zkscan16
							2.1175	Scap		1.75252	Clcn5		1.33573	Ptprm		1.22383	Ndst3
							2.11686	Ccdc82		1.75178	Nsdhl		1.33499	A930033H14Rik		1.22359	Ntng1
							2.11437	Pde4dip		1.74791	Dnajb14		1.33372	Zfp804a		1.22358	Trpm2
							2.111	St3gal3		1.74761	Tmem29		1.33297	Sstr4		1.22341	Ss18l1
							2.10968	Gpatch2l		1.74627	2310009B15Rik		1.33286	Cntfr		1.2231	Tmem191c
							2.10702	Rnf152		1.74467	Map3k2		1.33285	Clstn1		1.22113	Magee2
							2.10664	Nemp2		1.74431	Tspyl5		1.33274	Fam110b		1.22108	Gm45837
							2.10458	Dusp8		1.74344	Pfn1		1.33045	6430548M08Rik		1.22099	Tmem35a
							2.10258	Dock10		1.74116	Fbxw5		1.33016	Jazf1		1.22089	Apc2
							2.10239	Cdyl		1.7396	Tbx3		1.32975	BC037034		1.22046	2020-09-05
							2.10102	Slc30a9		1.73743	Mrpl28		1.32854	Phyh		1.21965	Ndfip1
							2.0996	Dnpep		1.73659	Eefsec		1.32727	Hmgcll1		1.21924	Dagla
							2.09956	Setmar		1.7347	Ccar2		1.32725	Pgrmc1		1.21874	Fam57b
							2.09759	Hace1		1.73363	Osgepl1		1.32713	Dsel		1.21816	Gfra2
							2.09645	Zfp467		1.73311	Epn1		1.32665	Lrrc27		1.21803	Mc1r
							2.09506	Mllt1		1.73262	Nelfa		1.32631	4930447C04Rik		1.2176	Lefty2
							2.0948	Ctnnbip1		1.72609	Hspb11		1.32601	Necap1		1.21574	Fbxo7
							2.09308	Fam19a5		1.72384	Sp3		1.32536	Mycbp2		1.2157	Abhd8
							2.09233	Rassf2		1.72229	Myg1		1.32515	Papolb		1.21551	Gm10644
							2.09219	Surf6		1.72168	Wdr43		1.32508	Mboat7		1.21523	Fads6
							2.09106	Rab11fip5		1.71894	Cep68		1.32474	Mcts1		1.21393	Dpysl4
							2.09063	Prkra		1.71822	Wdr19		1.32459	Fxyd6		1.21349	Pcsk2
							2.09043	Pik3r4		1.71821	Mmp16		1.32454	Spryd7		1.213	Ccdc136
							2.09034	Cdk5		1.71679	Rims3		1.32241	Epb41l4a		1.21266	Map3k12
							2.09016	Anapc10		1.71641	Cdh4		1.3222	Tmem26		1.21255	Ajap1
							2.08465	Tyms		1.71462	Zfp319		1.32179	Rnf187		1.21177	Ugcg
							2.08337	Dcun1d3		1.71405	Mical3		1.32168	Arl4c		1.21122	Elavl3
							2.08314	Dlx6os1		1.71392	Dguok		1.32163	Ubqln2		1.21104	Syngap1
							2.08264	Lrrc7		1.71381	Hcfc1r1		1.32085	Kcnh4		1.21055	Xirp2
							2.08256	Adgrb1		1.71302	Bend5		1.31982	Ppp1r1a		1.21042	Necab2
							2.08144	Flnc		1.70968	B230217C12Rik		1.31981	Tmem246		1.20938	Fam69b
							2.08022	Vps13c		1.70863	Trpc5		1.31853	Cox11		1.2092	Map2k4
							2.07775	Ttf1		1.70849	Xylb		1.31769	Chrna3		1.2088	Fam174b
							2.07656	Pik3cb		1.70712	Ndufs8		1.31715	2020-09-06		1.2085	Slc25a12
							2.07562	St6galnac3		1.70687	Acvr2b		1.3167	Hcn2		1.20812	Cacnb2
							2.07462	Sema6b		1.70674	Atp5g3		1.31629	5730507C01Rik		1.20751	Osbpl3
							2.0745	C77080		1.70449	Etnk1		1.31592	Rap1gap2		1.20716	Yjefn3
							2.0722	Slc25a36		1.7025	Ap1ar		1.31547	Lrp11		1.20706	Ttc9
							2.07021	Kazn		1.70212	Umps		1.31539	Rnf11		1.20642	Pkia
							2.07004	Epm2a		1.70205	Lonrf1		1.31501	D230017M19Rik		1.20627	Tmeff1
							2.06907	Ncaph2		1.70182	Tex2		1.31478	Esyt3		1.20621	Coro2a
							2.06837	Napb		1.70097	Dtna		1.31464	Ppp2r5b		1.20606	Cdh23
							2.06489	Tmem59		1.70041	Dock10		1.31353	Tmem151a		1.20572	Zdbf2
							2.06353	Steap2		1.69906	Ccdc91		1.31315	Pak1		1.2038	Ank2
							2.06225	Srebf1		1.6985	Rufy1		1.31309	Atp6v1a		1.20336	Endod1
							2.06051	1600020E01Rik		1.69711	Rps6ka5		1.31258	Adgrl1		1.20297	Plekha6
							2.06051	Sh3d19		1.69577	Synrg		1.31172	Dnajc5		1.20283	Mapre2
							2.05956	Irs4		1.69566	Abhd8		1.31104	Parp6		1.20278	B630019K06Rik
							2.05778	Slx1b		1.69527	Pfdn2		1.30987	Map3k9		1.20214	Ptprt
							2.05737	Rab3gap2		1.69264	Tbc1d20		1.30971	Fam219a		1.20207	Bfsp1
							2.05599	Btbd2		1.69254	Slc6a7		1.30951	Ypel1		1.2019	Mpp2
							2.05579	Ncoa7		1.69224	Pi4k2a		1.30932	Dpf1		1.20185	Plekhb2
							2.05458	Snrnp40		1.69215	A130010J15Rik		1.30918	Gm26742		1.20161	Fgf5
							2.05435	Ulk4		1.69159	Pygo1		1.30875	Tbc1d24		1.20074	Gls2
							2.05313	Rasl10b		1.69128	Zfp956		1.30836	Napg		1.20039	Gpr6
							2.05259	Zfp976		1.69036	Camk2n2		1.30754	Rxfp1		1.20018	Map3k10
							2.04916	Gm26617		1.68998	Ubl7		1.30667	Ajap1		1.19967	Dpf1
							2.04781	Tubg2		1.68888	Nrxn3		1.30654	Gm5087		1.19893	Mkrn3
							2.046	Strip1		1.68673	Ndufa9		1.30634	Prune1		1.19875	Spag4
							2.04239	Tmem38b		1.68476	Cntnap5a		1.3057	Gsdme		1.19852	Zfp689
							2.0414	Atic		1.6847	Osbpl9		1.30524	Fbxl19		1.19835	Aak1
							2.04109	Rest		1.6846	Atp2b3		1.30522	Eps15		1.19728	Ap1s1
							2.03832	Col9a3		1.68238	Dhdh		1.30451	Camk2a		1.19725	Magee1
							2.03779	Atg7		1.67939	Elac2		1.30431	Tsnax		1.19463	Scai
							2.03747	Tfcp2		1.67888	Haus8		1.30421	Hrk		1.19454	Cacna1e
							2.03682	Fam219b		1.67686	Mospd2		1.3038	Cdk5r1		1.1939	Lamb3
							2.03561	N6amt1		1.6761	Slc20a2		1.30222	Htr1f		1.19354	Ahnak2
							2.03542	Cpxm2		1.67382	Mapkapk2		1.3018	Zfp711		1.19341	Map3k13
							2.03506	Taf9b		1.67314	Plekha6		1.30171	Fam126b		1.19305	Ccdc106
							2.03479	Ppp2r2c		1.67186	Utp14b		1.30118	Synpr		1.19274	Lck
							2.03264	Fam196a		1.67144	Erbb4		1.30097	St8sia3		1.19267	Unc5a
							2.03125	Rybp		1.67107	Klhl18		1.30084	Basp1		1.19165	Btbd6
							2.03093	Zfp518a		1.66949	Zyx		1.30076	Me3		1.19113	Coa3
							2.0274	Selenoi		1.66812	Trappc4		1.3001	Triqk		1.19077	L3mbtl3
							2.02628	Simc1		1.66807	Adsl		1.29978	6030419C18Rik		1.19054	Dffa
							2.02612	Trpc4		1.66687	Dtnb		1.29952	Mapre3		1.19031	Ntm
							2.02556	Gm5415		1.66472	Ap2a1		1.29874	Sergef		1.19022	St8sia4
							2.02469	Btbd1		1.66355	B3glct		1.29807	6330409D20Rik		1.18951	Flywch2
							2.02407	Mcf2l		1.66208	Tbcc		1.29654	Mgat5b		1.18928	Bri3bp
							2.02161	Ankrd40		1.65956	Phactr1		1.29652	Dnajc30		1.18854	Arhgap36
							2.02154	A230057D06Rik		1.65803	Nsun2		1.29596	Tnfaip8l3		1.1882	Alkbh7
							2.01644	2020-09-05		1.65606	Zhx2		1.29582	Dzip1		1.18793	Hid1
							2.01463	Gm16286		1.65557	Klhl32		1.29511	Galns		1.18789	Spryd7
							2.01426	Wasf1		1.65509	Lmo3		1.29492	Lmo3		1.18774	Atp13a2
							2.01393	Zfp618		1.65402	Bcl7c		1.29468	Pcdh17		1.18735	Slitrk6
							2.01128	Exoc2		1.65268	Arel1		1.2946	Gm6297		1.18628	Gm15328
							2.0108	Brd9		1.65258	Apbb2		1.29411	Adam23		1.18516	Hs3st5
							2.00943	Cadm4		1.65245	Tomm6		1.29406	Mrgpre		1.18332	Dcx
							2.00918	Scn9a		1.65233	Ndufa1		1.29373	Ywhab		1.18264	Cacnb1
							2.00666	Wdr37		1.65223	Fam76a		1.2936	Pnma1		1.18234	Shq1
							2.00608	Vps45		1.65013	Kifc2		1.29348	Klc2		1.18171	Rasl11b
							2.0057	Dtx4		1.64955	Elk1		1.29313	Ccdc92b		1.18163	G630018N14Rik
							2.00401	Rtn2		1.64914	Msh3		1.2929	Jakmip1		1.18157	Plcxd1
							2.00235	Zc4h2		1.64902	Hectd2		1.29249	Tmem25		1.18101	Dpysl3
							2.00111	Aspscr1		1.64839	Rnf25		1.2923	Dtd1		1.18086	Dgat2
							2.0006	Kctd8		1.64752	Jagn1		1.29176	Gabrb3		1.1807	Fbxl12os
							1.99658	Gad2		1.64636	Smug1		1.29061	Ube2d2a		1.18032	Gm14540
							1.99451	Tab1		1.64471	B4galt2		1.29014	Hecw2		1.18018	Shisa7
							1.99269	Nhlrc3		1.64438	H2afj		1.28983	D330045A20Rik		1.17908	Syt16
							1.98973	Oxnad1		1.64383	Zfp729b		1.28969	Rassf7		1.17898	Dnajc27
							1.9878	Dact1		1.64351	Nova2		1.28934	Ccdc92		1.17892	Mkrn2os
							1.98747	Mad2l2		1.6434	Atp5d		1.28923	Bex2		1.17854	Dnajc30
							1.98734	Cep63		1.63813	Atp6v1g2		1.28882	Lmbr1		1.17843	Sphkap
							1.9868	Mterf2		1.63576	Deaf1		1.28835	Gpr3		1.17808	Atp9a
							1.98564	Smim13		1.63437	Lyst		1.2883	Tnni1		1.17784	Gm43597
							1.98556	Zfp827		1.63389	Riok3		1.28794	Gm29595		1.17774	Gm16638
							1.98363	B3galt1		1.63209	Sgcz		1.28756	Strbp		1.17757	Fnbp1l
							1.98246	Acd		1.63192	Reep5		1.28725	Nptn		1.17752	Gm15990
							1.98208	Hdac5		1.63041	Pcdh1		1.2866	Mdh1		1.17732	Tmem181a
							1.97948	Tceal6		1.62893	Mbip		1.28563	Efnb3		1.17665	4931428F04Rik
							1.97812	Cep170b		1.62703	Zfp105		1.28554	Endod1		1.17644	Tfr2
							1.9766	Supv3l1		1.62624	Snx14		1.28534	Atcay		1.17615	Necap1
							1.97496	Nrxn2		1.62398	Gm26698		1.28495	4930590J08Rik		1.17588	Ano4
							1.97096	Ndufs6		1.62343	Rbms3		1.28468	Osbpl3		1.17549	Adgrl1
							1.97001	Mmp11		1.62303	1110017D15Rik		1.28429	Vbp1		1.17496	Chrna6
							1.96701	Porcn		1.6217	Zfp236		1.28429	Gabra4		1.17488	Trim32
							1.96697	Mkln1		1.62075	Coa3		1.28399	Atp6v1c1		1.17481	Gm10605
							1.96385	Grb2		1.62017	Fam131a		1.28348	Igsf21		1.17324	Npas2
							1.96176	2700062C07Rik		1.61722	Dtl		1.28336	A230057D06Rik		1.17247	Tram1l1
							1.95956	Syndig1		1.61185	Sar1b		1.28135	Ube2o		1.17198	Zfp54
							1.95896	Gm38393		1.61039	Stx8		1.28102	Tmem200a		1.17192	Psd3
							1.9564	Sp9		1.60924	Dusp26		1.28078	1500011B03Rik		1.17162	Slc9a7
							1.95617	Arsk		1.60844	Klhdc10		1.28006	Map9		1.17077	Bcl7c
							1.95318	Dnm1		1.60841	Med19		1.2794	Jph4		1.17	Lyrm7
							1.95201	Ccdc177		1.60714	Nlgn2		1.279	Htr5b		1.16959	Tmem74
							1.95125	Ccdc97		1.60598	Prps2		1.27897	Flywch1		1.16886	Mgat3
							1.95065	Farp1		1.60476	Rplp1		1.27826	Dner		1.16847	Rbms3
							1.9506	Sp100		1.60286	Klf5		1.27785	Araf		1.1679	Scoc
							1.94939	Ap5m1		1.60152	Nbdy		1.27776	Ndufb2		1.16756	Sstr3
							1.94937	Map2k7		1.59627	Tmed1		1.27667	Rassf5		1.16747	Pcsk1n
							1.94651	Kctd12		1.59627	Vwc2l		1.27658	Nedd4l		1.16735	Tbc1d24
							1.94608	Mrps6		1.59573	Tbc1d30		1.27647	5430416N02Rik		1.16734	Kcnip4
							1.9447	Cltb		1.59573	Snx21		1.27587	Syne4		1.16673	Abr
							1.94438	Ppm1b		1.59391	Calb1		1.27512	Asxl3		1.16661	B930025P03Rik
							1.94407	Dis3l2		1.59311	Rras2		1.27449	Nexmif		1.16642	Car11
							1.94261	Srl		1.59248	Btbd3		1.27305	Nanos1		1.16628	Aldh3a1
							1.93926	Mef2c		1.59215	Tsen34		1.27295	Acsl4		1.16594	Sod2
							1.93914	Brinp2		1.59213	Shf		1.27284	Them4		1.1658	Rnf187
							1.9386	Slc35e2		1.58906	Slc6a1		1.27231	Snx32		1.16514	Zfp251
							1.93715	Tmem87b		1.58905	Maip1		1.27177	Slc29a2		1.16407	Adcy5
							1.93635	Usp4		1.58688	Mcts2		1.27175	Plekhb2		1.16401	Mycbp2
							1.93518	Ddx19b		1.58644	Zdhhc7		1.27141	Ccdc136		1.16328	Sgcz
							1.93428	Gm43796		1.58434	Tmx2		1.27131	Atp6ap2		1.16269	Mdh1
							1.93354	Scrib		1.58432	Klhl9		1.27023	Clybl		1.16261	4930512B01Rik
							1.93319	Prepl		1.58078	Gm17259		1.26929	2020-03-09		1.16255	Wasf3
							1.93306	Amn1		1.57935	Gnb4		1.26916	Gm28379		1.16249	Faap100
							1.93251	Bcl9		1.57871	Fbxo34		1.26868	Celsr2		1.16215	Scn3a
							1.92924	Dctn4		1.57798	Apbb1		1.26826	Nhlrc1		1.16181	Tsnax
							1.92809	Ndn		1.57621	L2hgdh		1.26813	Ube2v2		1.16138	Zfp92
							1.92691	Gfod1		1.57605	Rit1		1.26771	Kctd13		1.15979	Ap2b1
							1.92537	Cox15		1.57539	Gm12258		1.26702	Rgs2		1.15963	Dach2
							1.92534	Mbd6		1.57527	Golga5		1.26693	Nhsl2		1.15928	Ppp1r13b
							1.9249	Pcdha3		1.57518	Fgf9		1.26645	Prkaa2		1.15869	Gm3252
							1.92466	A230057D06Rik		1.57487	Uqcr10		1.26635	Lrrn4		1.15717	Npas4
							1.92444	Dlx6		1.5734	Armc8		1.26559	Plcxd1		1.15595	Tbc1d22b
							1.9226	Zfp712		1.57322	Rab3b		1.26555	Kcnb1		1.15572	Lama3
							1.92247	Mdm4		1.57322	Nrg3		1.26377	Spink10		1.15494	Parp6
							1.92232	Celf6		1.57249	Gstt1		1.26355	Rab6a		1.1546	Pip5k1c
							1.92211	Chml		1.56848	Nrsn1		1.26315	Slc37a1		1.15405	Aifm2
							1.91851	Zdhhc21		1.56758	Nedd1		1.26256	Zfp444		1.1539	Efcab6
							1.91756	Asxl3		1.56562	Pcnp		1.26239	Camk2g		1.15382	Rab39b
							1.91682	Whamm		1.56541	Zfp874b		1.26213	Adcy2		1.15375	Adamts15
							1.91576	Fam220a		1.56515	Fam133b		1.26085	Nipsnap1		1.15356	Alkbh8
							1.91497	Rps6kl1		1.56489	Cep128		1.26027	Ppm1h		1.15339	Pianp
							1.91388	Nr2c1		1.5632	Pdk3		1.25994	Purg		1.15287	Nkiras1
							1.91273	Dennd1a		1.56199	Hivep3		1.25989	Gpr137c		1.15284	Lrfn1
							1.90804	Gm26803		1.56196	Dnlz		1.25959	Fam171a2		1.15238	Miga2
							1.90745	Prkaa2		1.56193	Cc2d1b		1.25959	Sfxn3		1.15216	Sez6l
							1.90723	Igsf21		1.56142	Nup160		1.25943	Kif3a		1.15185	Prkca
							1.90654	Chrna5		1.56079	Hbegf		1.25932	Zfhx2		1.15172	Cltb
							1.9059	Sufu		1.55895	Psmd11		1.2577	Epm2aip1		1.15169	Mir124a-1hg
							1.90363	Cux2		1.55727	Rpl36al		1.25694	Pfkp		1.15165	Cacng5
							1.89676	Palm		1.55621	Tomm7		1.2569	Dach2		1.15153	Bdh1
							1.89387	Grik3		1.55475	Bard1		1.2568	Acta1		1.15152	Fam117b
							1.89341	Prickle2		1.55283	Wnt5b		1.25653	Tusc3		1.15112	Lmtk2
							1.89058	Gm15612		1.55139	Zfp810		1.25591	Flot1		1.14817	1500011B03Rik
							1.8887	Cntn1		1.54969	Rrm2b		1.25586	Tmsb10		1.14722	Xkr6
							1.88321	Il6st		1.54866	Nudt1		1.25584	Chchd6		1.14714	Pak1
							1.88318	Sh3rf1		1.54602	Cacna1d		1.25577	Syt16		1.1463	Egr4
							1.8815	Gm29245		1.54273	Uqcrh		1.2549	Hprt		1.14584	Gm10516
							1.88116	Ercc3		1.54191	Grik3		1.2543	Gm26908		1.14489	Ttc6
							1.87824	Rnf123		1.54123	Psmg3		1.25421	Dlg3		1.14483	Tmem150c
							1.87316	Snapc4		1.53916	Arhgap19		1.25407	Slc24a3		1.14369	2020-03-01
							1.87288	Ksr1		1.53737	Secisbp2l		1.25375	Mpv17l		1.14321	Rtn2
							1.87236	Pfdn1		1.5367	Tom1l2		1.25336	Krt19		1.14283	Gspt2
							1.87189	Celf3		1.53343	Nus1		1.253	Gipc2		1.14164	Setd4
							1.87165	Pramef8		1.53257	Rps17		1.25296	Ppip5k1		1.14113	Wnk2
							1.87097	Trim13		1.53106	Ttll7		1.25239	Camk1d		1.14029	Pabpc5
							1.86858	Afg3l2		1.53102	Arl6ip4		1.25198	Rxfp2		1.1398	Stac
							1.86821	2410015M20Rik		1.53051	Lmbrd2		1.25174	Got2		1.13976	Megf8
							1.86777	Tbc1d19		1.52977	Kctd12		1.25108	Pcdhac1		1.13923	C130080G10Rik
							1.86682	Trib2		1.52894	St7l		1.25069	App		1.13906	Calm1
							1.86476	Mbnl2		1.52877	Gm26716		1.25049	Bex3		1.13905	Pcsk4
							1.86389	Taf5l		1.52645	Cul7		1.25024	Gm10558		1.13897	Pcdhb15
							1.85941	Zfp428		1.52438	2020-03-01		1.24948	Dusp4		1.13886	Mfn2
							1.8591	Ttll1		1.52377	Atp6v0d1		1.24883	Ctnnd2		1.13828	St6galnac6
							1.85755	Arhgef1		1.52315	Babam1		1.24861	Slc2a13		1.13824	Ywhab
							1.85541	Sox6		1.52263	Gps1		1.24851	Ccdc116		1.13763	Kifap3
							1.85291	Gnptg		1.52079	Caprin2		1.24826	Smarcd3		1.13701	Gm15577
							1.85223	Arf5		1.52067	1110004E09Rik		1.24794	Jakmip3		1.13581	Arl10
							1.85164	Ercc5		1.5187	Abhd18		1.2478	Slc27a3		1.13579	Drp2
							1.85073	Chgb		1.51829	Ccdc92		1.24718	Gm42457		1.13567	Oxct1
							1.84981	Pofut2		1.5153	Pnmal1		1.24708	Tcf25		1.13548	Ppp1r1a
							1.84973	Micu3		1.51513	Myh7		1.24673	Slc36a4		1.13465	Celf3
							1.84916	Runx1t1		1.51459	Mrpl24		1.24658	Fam186b		1.13451	Cacng8
							1.84817	Tatdn1		1.5143	Plekhm3		1.24567	Crebzf		1.13393	Fbxo21
							1.84672	Ppm1k		1.5136	Dpysl4		1.24482	Aak1		1.13355	Ncald
							1.8451	Dok4		1.51354	5330434G04Rik		1.24453	St6galnac5		1.1325	Atp5g1
							1.84322	Primpol		1.51115	Akt1		1.24405	Ankrd24		1.13207	Lrrc8b
							1.83908	Cacfd1		1.50806	4833420G17Rik		1.24374	Scrt2		1.13206	Ccdc166
							1.83807	Papss1		1.5075	Tmem200a		1.24367	Polr2m		1.13202	Lmbr1
							1.83484	Pigo		1.50641	Lin28b		1.24318	Wnk3		1.132	Efna2
							1.83385	Gucy1a1		1.50564	Sec31a		1.24289	Ppfia2		1.13187	2020-03-11
							1.83149	Arnt2		1.50554	Rnf19b		1.24265	Sdr39u1		1.13179	Gm26892
							1.83105	Efcab14		1.50507	Crip2		1.24264	Aff2		1.13107	Dzip3
							1.83065	Ctsl		1.50468	Ndufs6		1.24243	Akap17b		1.13089	Dlx2
							1.82912	Myg1		1.50397	Prkci		1.24227	Tigd5		1.13085	4732496C06Rik
							1.82824	Lbh		1.50372	Rab11fip5		1.24226	Pcdhb6		1.12975	Gm43951
							1.82786	Gm42893		1.50308	Tpm4		1.24215	Cd47		1.12933	Rnps1
							1.82677	Tbc1d10b		1.50255	Fosb		1.24205	Camkv		1.12869	Prr16
							1.82396	Dctn3		1.49635	Gabrb1		1.24121	Irgq		1.12869	Pcdhb12
							1.82349	Fbxl2		1.49528	Nol11		1.24094	Hspa12a		1.12797	Rabif
							1.82254	Btbd10		1.49285	Ube2m		1.24059	Pianp		1.12754	Plvap
							1.82149	Spg21		1.49237	Mras		1.2404	P2rx2		1.12717	1700034H15Rik
							1.82063	2020-03-04		1.49095	Prokr2		1.23969	Pkd2l2		1.12643	Il17rb
							1.81852	Cpsf4		1.49062	4632415L05Rik		1.23909	4930451G09Rik		1.12641	Atat1
							1.81617	Ngly1		1.48967	Arf5		1.23874	Elac1		1.12613	Tmem198
							1.81269	Pmpca		1.48653	Uba52		1.23834	Zfp385b		1.12545	Klf14
							1.81126	Bcar1		1.48493	Dpp3		1.23831	Zfp300		1.12414	Adgrg2
							1.80773	Pomp		1.48444	Ldlr		1.23812	Mapk8		1.12405	Trpv6
							1.80648	Zfp420		1.48413	Stat5b		1.23709	1190002N15Rik		1.124	Htr1f
							1.80546	Wsb2		1.48369	Bcap31		1.23699	Ppcs		1.12378	Calcr
							1.80509	Slc22a17		1.4836	Med24		1.23634	Rnf208		1.12357	Snurf
							1.80506	Rbms2		1.48118	Fah		1.23632	Cdh4		1.12345	Pitpnm1
							1.80304	Nomo1		1.47877	Btbd11		1.23625	Slc36a1		1.12298	Ankrd12
							1.8021	Pi4k2a		1.47871	Ccdc130		1.23587	Wisp3		1.12273	Mapk8ip1
							1.80164	Mrpl4		1.47854	Smcr8		1.23543	Adgrd1		1.12258	Clip3
							1.80111	Vamp2		1.47842	Xkr4		1.23534	Nova2		1.12228	Mkln1os
							1.79817	Ndufv3		1.4783	Mageh1		1.23437	Serinc1		1.12225	Tenm4
							1.79729	Dnmt3a		1.47649	Adamts7		1.23424	Evl		1.12178	Foxp2
							1.79511	Ripk2		1.47642	Rilpl2		1.23415	C130026L21Rik		1.12155	Ncam1
							1.79506	Slc37a3		1.47602	Gng10		1.231	Nucb2		1.12152	Slitrk3
							1.7934	Hif1an		1.47488	Mrto4		1.23092	Scoc		1.12127	Tfap2b
							1.79269	Inpp5k		1.47397	Ep400		1.22958	Nxph3		1.12079	Celf5
							1.79268	Mrpl34		1.47284	Tefm		1.22917	Pcbp3		1.12071	Gpat2
							1.79187	Drap1		1.46938	Gria4		1.22862	Adam22		1.11957	Cox5a
							1.79173	Osbpl2		1.46821	Srsf12		1.22809	Kif3c		1.11912	Ccdc38
							1.79024	Dtnbp1		1.46799	Klf8		1.22694	Nipal2		1.11883	Wdr18
							1.79012	Plekha8		1.46772	Man1c1		1.22688	Gdi1		1.11789	Dnajc5
							1.7899	Sephs2		1.4677	Dclre1b		1.22643	Mtcl1		1.11761	Macrod2
							1.78988	Npdc1		1.46669	Spg7		1.22619	Cdnf		1.11722	Ccdc85b
							1.78931	Mgrn1		1.46651	Ttll4		1.22576	Nceh1		1.11661	Vti1b
							1.78385	Sirt1		1.46599	Col25a1		1.22546	Map1lc3a		1.11615	BC037034
							1.78369	Mtss1l		1.46567	Rps6kc1		1.22519	Snhg6		1.11615	Sco2
							1.78225	Adam19		1.46551	Klhl8		1.22501	Pgap1		1.11601	Kif26b
							1.78162	Vat1		1.46544	Pde7a		1.22443	Fibin		1.11555	Aldoa
							1.7816	Zfp760		1.4654	Nmnat2		1.2237	Dhx57		1.11463	Gnb1
							1.78114	Agpat3		1.46502	Rsph1		1.22311	B4galt5		1.1145	Gsta3
							1.78079	Ogg1		1.46452	Gm9996		1.22266	Tmem196		1.11412	2310061I04Rik
							1.77913	Pdzrn3		1.46357	Cnot9		1.22259	Pcdhb5		1.11335	Rasl10b
							1.77908	Exoc1		1.46346	Mrps25		1.2225	Entpd6		1.11304	Meaf6
							1.77699	Paqr9		1.46281	Mmp14		1.22245	0610010F05Rik		1.11263	Stxbp5
							1.77689	Bmt2		1.46263	Sumf1		1.22212	Nipsnap3b		1.11247	Agk
							1.77546	Atp2b3		1.46257	Rpl34		1.22146	Umad1		1.11219	Zfp599
							1.77437	A930033H14Rik		1.46149	Nup93		1.22135	Unc5a		1.11163	Tcf25
							1.77108	Hectd4		1.46085	Dnm3os		1.22127	Klhdc1		1.11151	Adssl1
							1.76983	Dgcr14		1.45938	Cd55		1.22097	Tfr2		1.11106	Gm17102
							1.76866	Lsamp		1.45935	Inpp4a		1.22056	Pde11a		1.11081	Papolb
							1.76751	Ythdc2		1.45872	Nup85		1.22037	Krt1		1.11024	Amigo1
							1.76598	Sema6c		1.45818	Irf2bp1		1.22002	Meioc		1.10975	Bloc1s6
							1.76322	Fndc3a		1.45765	Enpp4		1.21998	Rabgap1l		1.1096	Akap7
							1.76292	Spem1		1.45629	Srp9		1.21992	Gm20431		1.10959	Myo5a
							1.76159	Fam213a		1.45515	Rnf169		1.21983	Ica1		1.10956	Smyd5
							1.76096	Rgs17		1.45375	Rps21		1.21704	Pura		1.10882	Clmp
							1.75881	Cacna1b		1.45273	Adcy2		1.21687	Gm26910		1.1084	Rit1
							1.75799	Fchsd1		1.45253	Amt		1.21624	Ppp3cb		1.10783	Thra
							1.75504	Jtb		1.45145	Polq		1.21582	Tmem65		1.10752	Fndc5
							1.7543	Vstm2a		1.45072	Atmin		1.21564	Apc		1.1074	Stmn1
							1.75378	Pitpnm2		1.44993	Xpo4		1.21536	Asic2		1.10724	Ubxn2b
							1.75156	Aph1b		1.44988	Wdr89		1.21531	Tomm20		1.10643	Ranbp6
							1.74974	Uchl3		1.44901	Trim41		1.2147	Sestd1		1.10606	Asb1
							1.74885	Rnasek		1.44871	N6amt1		1.21444	Atp6v1e1		1.10527	Narf
							1.74817	Zfand2b		1.448	Spryd4		1.2143	B4gat1		1.10506	1110008P14Rik
							1.74706	Pcdhga12		1.44766	Zfp688		1.21425	Rnd3		1.10404	5730403I07Rik
							1.74606	Kif3c		1.44657	Kif3b		1.21416	Dusp8		1.10396	Wdr17
							1.74558	Slain1		1.44624	Kcnj3		1.21361	Cycs		1.10364	Tmem240
							1.74449	Gprasp1		1.4455	Atp1b2		1.21361	Rgs7bp		1.10274	Adcy8
							1.74252	Cdc42bpa		1.4449	Dcun1d3		1.21293	Spire2		1.1026	Sbk3
							1.73996	Rps6ka5		1.44357	Eif4ebp2		1.2129	Clcn5		1.10228	Stoml1
							1.73783	Lama1		1.44147	Ralyl		1.21249	Smarca1		1.10198	Usp46
							1.73742	Tsc2		1.43977	Ddx19a		1.21219	Phf14		1.1015	Rdh12
							1.73702	Ric8a		1.43901	Sergef		1.212	Grm7		1.10138	Sgsm1
							1.73627	Cpne1		1.43713	Trim45		1.21165	Rbm43		1.10076	Atp11b
							1.73597	4930430F08Rik		1.43649	Tmem246		1.20953	Sgsm2		1.1007	Arxes1
							1.73551	Zfp959		1.43529	Zfp160		1.20915	Peli3		1.10064	Stau2
							1.73548	Nubp2		1.43386	Lyar		1.20864	Bpifc		1.10057	Dhx57
							1.73528	Xkr6		1.43371	Optn		1.20832	Plxnc1		1.10042	Wipf3
							1.73451	Dner		1.42996	Dnm3		1.20824	Map3k5		1.10034	Eid1
							1.7338	Snrnp48		1.42916	Gata3		1.20801	Tubb3		1.10001	Gal3st3
							1.73335	Arl16		1.42881	Scarb1		1.20781	Gspt2		1.09987	Rasl10a
							1.73325	4732491K20Rik		1.4278	Preb		1.20744	Arhgap15		1.09835	Pafah1b3
							1.73236	Shisa5		1.42671	Bcr		1.20729	Hsbp1		1.09826	Sfxn3
							1.73228	Ggps1		1.4258	Slc38a7		1.20688	Ptprr		1.09808	Mir124-2hg
							1.72777	Carhsp1		1.42348	Cby1		1.20578	Rps6kl1		1.09763	Man2c1os
							1.72675	Med29		1.42317	Mdh2		1.20574	Pcdhb13		1.09743	Zfp493
							1.72467	Rfc5		1.42249	Pnrc2		1.20544	Tmem198		1.0974	Tmem26
							1.72413	Csmd1		1.41866	Srsf9		1.20526	Thsd7b		1.09725	Chn1
							1.72392	Gabarapl1		1.41803	Elmod1		1.20495	Sh2d3c		1.09682	Dner
							1.72359	Pikfyve		1.41802	Trp53		1.20428	B3galnt1		1.09671	Rftn1
							1.72153	Cdk9		1.41779	Atp6v1d		1.20424	Plppr3		1.09646	Inafm1
							1.72101	Mecr		1.41616	Schip1		1.20386	Ppp1r3f		1.09639	Abat
							1.72008	Gan		1.41609	Hdx		1.20364	Pyurf		1.09628	Slitrk1
							1.7179	Akap6		1.41413	Ndufa7		1.20353	Vwce		1.09617	4930507D05Rik
							1.71579	Apaf1		1.41275	Phf21a		1.20318	1700014D04Rik		1.09592	Glrb
							1.7157	Sipa1l3		1.41273	Ankrd45		1.20304	Ube2n		1.09567	Camk4
							1.71492	Txnip		1.41249	Ypel2		1.20282	Celsr3		1.09547	Aimp2
							1.71431	Znhit1		1.41173	Tcte1		1.20266	Bend5		1.09514	Hmx2
							1.71422	Gpr26		1.40958	Ostc		1.20248	Slc9a7		1.09488	Apbb1
							1.71403	Gadd45gip1		1.40915	Chmp6		1.20099	Pkia		1.0944	2020-03-06
							1.71389	Cdc42ep3		1.40685	Slc22a15		1.20087	Ndufa4		1.09422	Spats2l
							1.71359	Tmx1		1.40644	Gpr155		1.20055	Cck		1.09384	Rtl6
							1.71358	Ubqln4		1.40625	Fam220a		1.20036	Nop53		1.09339	Trp53bp1
							1.71094	Mmp15		1.40605	Cyth1		1.20001	Ppp2r2b		1.09326	Gadd45gip1
							1.71078	Epb41l4a		1.40583	Mtus2		1.19957	A2ml1		1.09267	Ppp2r1a
							1.71035	Jak1		1.40567	Rwdd3		1.19945	2020-03-06		1.0926	Tmem196
							1.71032	Nptn		1.40539	Acsl6		1.1994	Gdpd3		1.09235	Camsap1
							1.70997	Egln2		1.40461	Mob2		1.19912	Map3k12		1.0922	B4galt5
							1.70949	Aamdc		1.40368	Dok4		1.19878	Adcy5		1.09133	Peg3
							1.7049	Wdr48		1.40348	Lrrc57		1.19869	Kcnf1		1.09041	Capn5
							1.70458	Nlk		1.40155	Mgat2		1.19867	Zfhx3		1.09023	Dpysl2
							1.70439	AA474408		1.39901	Cep152		1.1985	Rimklb		1.08971	Vcpkmt
							1.70345	Gm11772		1.39762	Exosc2		1.19839	Smarca2		1.08969	Il1rapl1
							1.7033	Tmem181a		1.39561	Zfp142		1.19836	Dnmt3a		1.08953	1700037C18Rik
							1.70266	Hpcal4		1.39476	U2af1l4		1.19787	Map2k4		1.08935	Prickle2
							1.70024	Crebl2		1.39371	Dpy19l4		1.19722	4930452B06Rik		1.08912	Pam16
							1.69829	Ubr7		1.39338	Srfbp1		1.19702	Pcdh18		1.08894	Dlx6
							1.69626	Hddc2		1.39255	Klhl15		1.19679	Slc2a6		1.08788	Grp
							1.69581	2610044O15Rik8		1.39243	Zfp626		1.19677	Hras		1.08753	Htr1d
							1.69351	Satb1		1.39067	Pdcd10		1.19634	2020-03-04		1.0871	Cbln2
							1.69201	Gm13889		1.39052	Slc16a13		1.19626	Cep120		1.08705	Abca5
							1.6917	Thumpd3		1.38992	Sbspon		1.19606	Gm43570		1.08684	Cmas
							1.69167	Cyth3		1.38991	Clns1a		1.19603	Ppp1r13b		1.08675	Gm14286
							1.68906	Kctd18		1.38913	Lman2l		1.19574	Gm10722		1.08559	Adarb1
							1.68599	Pip4k2b		1.38866	Tbc1d9b		1.19516	Ldhd		1.08557	Gpr45
							1.68472	Irf2bp1		1.38802	Zc3h4		1.19381	Mageh1		1.08509	Tigd5
							1.68366	Pcsk1n		1.38783	Trhde		1.19376	Stau2		1.08379	Ddx25
							1.68326	Slc7a11		1.3878	9330182L06Rik		1.19278	Asns		1.08339	Pygm
							1.68267	Zfp560		1.38769	Atp5j		1.19275	Ap1ar		1.0826	Pigw
							1.6821	Recql		1.38623	Eif3d		1.19265	Haghl		1.08206	6330403K07Rik
							1.68182	Raph1		1.38519	Rab3ip		1.19156	Itgbl1		1.08191	Celsr2
							1.68148	Zfp251		1.38515	Fbxl4		1.19094	Atp6v1b2		1.08169	Nppc
							1.68096	Lsm1		1.38409	Fut11		1.19078	Rspo4		1.08164	Ankmy2
							1.67993	Ldlrad3		1.38329	Selenoi		1.19075	Ppif		1.08133	Frmd5
							1.67959	Gm26836		1.38275	Cltb		1.1903	Hecw1		1.08126	Ids
							1.67904	Kcnip1		1.38219	Senp7		1.18938	Tmem191c		1.08062	Gm26794
							1.67858	Hps1		1.38141	Scd3		1.18719	Gabbr1		1.08011	Xk
							1.67772	Shisa7		1.38034	Psmb5		1.18719	Foxp3		1.08008	Cenps
							1.67722	Lyrm9		1.37908	Arhgap39		1.18663	Itsn1		1.08	Strbp
							1.67713	Lingo2		1.37832	Twistnb		1.1865	Gm28050		1.07914	Doc2g
							1.67499	Taf10		1.37709	Pitpnm1		1.18524	Ndfip2		1.07863	Mzf1
							1.6741	Dolpp1		1.37676	Fabp5		1.18511	Ank2		1.07813	Cbfa2t3
							1.67398	Telo2		1.37501	Tiparp		1.18459	Btbd3		1.07701	Ywhah
							1.67383	Stat3		1.37095	Pyroxd1		1.18368	Gm20754		1.07693	Tstd3
							1.67313	Snx13		1.3702	Nav1		1.17934	Pdzd9		1.07665	Dtd1
							1.67166	Dgkq		1.36983	Gm14410		1.1788	2310061I04Rik		1.07607	Mgat5b
							1.67145	Slc39a9		1.3689	Ppip5k2		1.17839	Rnft2		1.07604	Fstl3
							1.66805	Wnt5a		1.36886	Wdr75		1.17826	Zmym3		1.07577	Gm16083
							1.66757	Bloc1s6		1.36643	Fam111a		1.17812	Klhl13		1.07571	Cox19
							1.66346	Gosr1		1.36633	Zfp398		1.178	Chac2		1.07556	St8sia6
							1.66262	Fam13c		1.36601	Kctd4		1.17765	Letm2		1.07514	Dusp8
							1.66152	Tgfbr3l		1.36538	Nsmce2		1.17759	Gls		1.07511	Crim1
							1.66032	Efna2		1.36202	Memo1		1.17721	Morn4		1.07479	Nmnat2
							1.65978	Prkcz		1.36065	Gm43126		1.17636	Ank3		1.07462	Lipo2
							1.65918	Zfyve27		1.35941	Elp6		1.17631	Top1mt		1.07461	Slco3a1
							1.6574	Slc18b1		1.35908	0610009B22Rik		1.1763	4932438A13Rik		1.07401	Umad1
							1.65647	Ankrd52		1.35849	Cyb5a		1.17626	Gm28294		1.07387	Acsl4
							1.65511	Zfp536		1.35803	Spice1		1.1762	Slc41a2		1.07375	Zbtb9
							1.65489	Dbt		1.35618	Fam3c		1.17602	Slitrk1		1.07335	Foxa1
							1.65277	Ypel3		1.35573	Gm13327		1.17587	Ppp3r1		1.07328	Stub1
							1.65174	Sec22a		1.35571	Amy1		1.17582	Rtn3		1.07315	Rpgrip1
							1.65049	Prdm11		1.35527	Psmd4		1.17507	Klhl34		1.0726	Lrrc73
							1.64997	Ptpro		1.3552	Sarm1		1.17501	Tenm3		1.07251	Apc
							1.64879	Trafd1		1.35509	B830012L14Rik		1.17494	Ildr1		1.07149	Prrg3
							1.64687	Kat8		1.35462	Lime1		1.17474	Gm4969		1.07127	Ccdc142
							1.64666	Exoc7		1.35432	Grip1		1.17472	4930525G20Rik		1.07095	Dleu7
							1.64615	Celf4		1.34823	Usp8		1.17401	Ccdc159		1.07023	Cyp2b19
							1.64572	Fech		1.34617	Rfesd		1.17374	Armcx5		1.06993	Hdgfl3
							1.64572	Srr		1.34442	Fen1		1.17365	Plek2		1.06977	Pappa2
							1.64512	Gm26786		1.34368	Clptm1l		1.17311	Gm2061		1.06956	Igsf3
							1.64468	Sult4a1		1.34266	Aebp2		1.1721	Syna		1.06928	Atrnl1
							1.64327	Gtpbp10		1.34196	Mettl14		1.17161	Spin2c		1.06885	Dynll2
							1.64277	Hjurp		1.34151	Ttll12		1.17086	Coro2a		1.06855	Nedd4l
							1.64214	Gnal		1.3399	Supt3		1.17044	Lhx1os		1.06827	Zc3h12d
							1.6421	Zzef1		1.3399	Chd5		1.1704	Apc2		1.06821	Me3
							1.64194	Adk		1.3388	Npy		1.17021	Rtl8c		1.06775	Lingo1
							1.64089	Camta2		1.33767	Exoc7		1.1698	Slc25a3		1.06755	Gba2
							1.63889	Gm10401		1.33725	Itfg1		1.1695	Wnk2		1.06752	Gal
							1.63384	Mdga1		1.33607	Kndc1		1.16949	Pcdhb12		1.06737	Map2
							1.63356	Hbs1l		1.33554	Purg		1.16903	Samd15		1.06703	Vopp1
							1.63301	Prkag2		1.33516	Nacc2		1.16875	Bsx		1.06695	Smap1
							1.63301	Kctd2		1.33247	Orc2		1.16716	Reps2		1.06665	Hars
							1.63251	Cyp2j6		1.33195	Nemp2		1.1671	Tagln3		1.06586	Deaf1
							1.63235	Mkks		1.33118	Fam45a		1.16698	1110008P14Rik		1.06551	Gm42517
							1.63219	Ankrd29		1.33103	Ube2d1		1.16658	Mfn2		1.06487	Plppr3
							1.63213	Efr3b		1.33044	Rad54l2		1.16605	Ugcg		1.0644	Gm5532
							1.63206	Spcs1		1.3297	Ptk7		1.16589	Ap2a2		1.06421	Gls
							1.63102	Mpdu1		1.32957	Traf2		1.16586	6330403K07Rik		1.06292	Hnmt
							1.63065	Grik2		1.32933	2810474O19Rik		1.16554	Gm26858		1.06278	Zfp846
							1.63031	Rmnd5a		1.3289	Adamts9		1.16247	Vsig10l		1.06251	AK157302
							1.62942	Tubb4a		1.32868	Limk2		1.16236	Azin2		1.06191	Zdhhc22
							1.6291	Impact		1.32595	Iqgap3		1.16225	Elfn1		1.06074	Prdm12
							1.62898	Mterf3		1.32539	Cit		1.16129	Nkiras1		1.06007	Rasef
							1.62895	Kcnq2		1.32531	Fbxl2		1.16105	Cyb5rl		1.06007	Gabra4
							1.62807	Rhot2		1.32517	Slc25a27		1.16103	Dnm1l		1.06005	Smarca1
							1.62799	Pwp1		1.32411	Ndst4		1.1609	Chrna7		1.06005	Zpld1
							1.6267	Nrbp2		1.32366	B4galnt1		1.16072	Tekt5		1.05988	Zic4
							1.62595	Ncoa4		1.32359	Pou2f1		1.16048	2020-09-03		1.05972	Atp6v1b2
							1.62567	Nup160		1.32146	Chst3		1.16021	Kcnh1		1.05938	Slc36a4
							1.62407	Mrpl48		1.31943	Ankrd35		1.16007	Arl16		1.05925	Fbxl15
							1.62317	Atp7a		1.31893	Tpm1		1.16004	Gabrd		1.05917	Bcl9
							1.6216	Col4a1		1.31873	Dimt1		1.16001	Mrnip		1.05914	Ciapin1
							1.6187	Mical3		1.31867	Ncs1		1.15991	Slc44a5		1.05911	Mea1
							1.61666	Slc11a2		1.31803	Fchsd1		1.15988	Pithd1		1.05897	Aldh5a1
							1.61329	Parg		1.31754	Igfbp4		1.15896	Suv39h2		1.05837	Rasgrp1
							1.61232	Ppp6r1		1.31741	Cd200		1.15854	Coa3		1.05771	Wisp3
							1.61106	Pip4k2a		1.31724	Map2k4		1.15812	Ccl17		1.05728	Synj1
							1.61078	Map4k2		1.31683	Kiz		1.15754	Cacna1e		1.0568	Fam120b
							1.61062	Ap3b2		1.31661	Polr3e		1.15754	Gm5113		1.05597	Slc2a13
							1.60964	Wasf3		1.31536	Pfdn4		1.15631	H2-DMa		1.05576	Ocrl
							1.60617	Celsr3		1.31439	Scaf4		1.15583	Tab3		1.05561	Nbea
							1.6048	Dus2		1.31336	Syt14		1.15575	Opn3		1.05496	Tcf7l2
							1.60372	Furin		1.31212	1810013L24Rik		1.15543	Zfp580		1.05483	Rdh13
							1.60333	Mxd1		1.31171	Adcy8		1.15463	Mapre2		1.05469	Tecr
							1.6033	Dlx1		1.30977	Carmil1		1.15456	C530008M17Rik		1.05423	Enox1
							1.6032	Slc9a6		1.30866	Ehbp1l1		1.15455	Ndufa5		1.05419	Rtn4
							1.60273	Gatsl2		1.30735	Sec11c		1.15428	Ogfrl1		1.05388	Efcab5
							1.60185	Pdp1		1.30605	Mindy3		1.15338	Dctn1		1.05359	Purg
							1.60099	Plpp6		1.30572	Uhrf1bp1		1.15298	Rnf150		1.05352	Ptprr
							1.60094	Zfp810		1.30568	Adamts4		1.152	2410131K14Rik		1.05341	5330434G04Rik
							1.60044	Gabrg2		1.30202	Pfkp		1.15128	Armc8		1.05326	Wdr47
							1.60026	Phactr3		1.30184	Gm26742		1.15071	Tram1l1		1.05304	Tmem132c
							1.59713	Ppdpf		1.30179	Lpgat1		1.15044	Abca8b		1.05301	Tceal5
							1.59709	Gm26858		1.30136	Bpifb1		1.14956	Aldoa		1.05282	D430041D05Rik
							1.59535	Chl1		1.29955	Kif16b		1.14927	Usp46		1.05253	Trim67
							1.59534	Syna		1.29929	Tbce		1.1487	A230050P20Rik		1.05252	Slitrk5
							1.59501	Hcfc2		1.29829	Txndc15		1.14842	Neurl4		1.05177	Lzts3
							1.59462	Zfp775		1.29662	Myadm		1.14819	Camta2		1.05174	Camk2d
							1.59325	Zfp7		1.29596	Cdkn2aip		1.14815	Prelid3a		1.05062	Lrrn3
							1.59269	Gm6483		1.2945	Trim26		1.14732	Il4		1.05012	Nol3
							1.59163	Eif4ebp2		1.29366	Lsm4		1.14727	Mtx2		1.04982	Mecp2
							1.5913	Map3k12		1.29236	Klhl1		1.1471	Gnai1		1.04915	Pgbd1
							1.59127	Fmn2		1.292	Exosc9		1.14697	Dlg2		1.04911	Tln2
							1.59012	Fgd1		1.28937	Gm10146		1.1469	H2-M5		1.04839	Clgn
							1.58952	St8sia4		1.28922	Diras1		1.14603	Fam213b		1.04773	Nkain2
							1.58946	Tmem185a		1.28818	Nkain1		1.14598	Gpi1		1.04661	Eid2b
							1.58888	Pdzrn4		1.28653	Cmc4		1.14593	Lrrtm4		1.04623	Ankrd13b
							1.58759	Slc23a2		1.28639	Dars2		1.14565	Mpzl3		1.04585	Pakap
							1.58632	Klhl42		1.28403	Hsbp1		1.1456	Rangap1		1.04582	Atpaf1
							1.58571	Ptprr		1.28343	Reps1		1.14551	Slx4ip		1.0451	Spryd4
							1.58088	Sptbn1		1.28281	Lin7a		1.1455	Tmem74b		1.04497	Rangap1
							1.58007	Ociad2		1.28242	Fastkd5		1.14538	Raph1		1.04493	Vdac1
							1.5796	Cep41		1.28226	Kbtbd8		1.14383	Gm28285		1.0441	Bex2
							1.5796	Srp68		1.28197	G3bp2		1.14355	Pcdhb3		1.04397	Ephx4
							1.57927	Zfp2		1.28181	Atp6v0e		1.1424	Pabpc5		1.04377	Trim44
							1.5789	Coq9		1.28066	Map7d2		1.14232	Pip5k1c		1.04375	Zfp641
							1.57886	Zfp811		1.28006	Grik1		1.14163	Ptpru		1.04357	Prkaca
							1.57806	Bsn		1.27969	Zfp27		1.14163	Prkar2b		1.04356	Sybu
							1.57538	Lonrf2		1.27819	Rell1		1.1415	Afg1l		1.04351	Nipsnap1
							1.57333	Dlk2		1.27797	Calm1		1.14111	Chst8		1.04314	Lrrc4
							1.573	Glrx2		1.27601	Rsbn1l		1.14074	Myo16		1.04283	Ttl
							1.57084	Ica1		1.27394	Tgoln1		1.14059	Gm42420		1.04282	Klf5
							1.56872	Prex2		1.27301	Snapc1		1.14055	Tomm70a		1.04281	Spire2
							1.56854	Ssh1		1.27271	Serf1		1.14045	Zyg11b		1.04234	Itsn1
							1.5682	Kctd10		1.27217	Cacna2d2		1.14035	Sema4g		1.04181	Gfod2
							1.56792	Ciz1		1.2721	C030034L19Rik		1.13962	Hdac6		1.04136	Nav1
							1.56748	Polb		1.27182	Ypel1		1.13888	Prr16		1.04085	Amy1
							1.56545	Prmt6		1.27126	Zfp523		1.13836	Gm11131		1.04069	Sbspon
							1.5635	Rab3a		1.27117	Eno2		1.13744	Gm26794		1.04055	Coch
							1.55863	Mrps27		1.27053	Lbh		1.13733	Gm17122		1.04042	Sms
							1.55842	Nim1k		1.26918	Cyc1		1.13725	Stx7		1.03981	Zfp759
							1.55833	Rapgefl1		1.26841	Tspoap1		1.13718	Srgap3		1.03831	Gpr27
							1.55637	Map2k5		1.26758	Ociad1		1.13682	Atp5g1		1.03757	Pacs1
							1.55609	Zfp169		1.26746	Ryr1		1.13654	Timm9		1.03755	Bcat1
							1.55538	Celf5		1.26738	Bsn		1.13613	St18		1.03706	Gm26716
							1.55486	Mrps22		1.26588	Pxmp4		1.13573	EU599041		1.03702	G3bp2
							1.55402	Tex2		1.2653	Tmem65		1.13571	Gnb1l		1.03652	Tvp23a
							1.55113	Nkain1		1.26525	Ostm1		1.1356	Casd1		1.03651	Trim3
							1.55007	Scn3a		1.26525	Tshz3		1.13507	Sorcs3		1.0364	Hcn4
							1.5498	Peak1		1.26505	Hhip		1.13505	Ddc		1.03636	Gucy1a2
							1.5481	Hmgxb4		1.26485	Dicer1		1.13431	Cables2		1.03627	Shtn1
							1.54808	Phf10		1.26402	Jpt2		1.13422	Sema6c		1.03623	Ctnnd2
							1.54723	Nop53		1.26318	Arhgap33		1.13387	Ociad2		1.03567	Pxylp1
							1.54719	Aasdhppt		1.26283	Ano4		1.13363	Fnbp1l		1.03501	Dnaja3
							1.54685	Senp1		1.26254	Tshz2		1.13215	Gm20708		1.03466	Zfp346
							1.54659	Tpd52		1.26081	Dlx5		1.13101	Tln2		1.03425	Chchd4
							1.54524	Tmod2		1.25998	Malt1		1.13093	Mst1r		1.03404	Gm16701
							1.54479	Nudt11		1.25952	Sp4		1.13086	Crmp1		1.0336	Pcyt1b
							1.54441	Uhrf1bp1		1.25917	Uimc1		1.1303	Abr		1.0336	Higd1a
							1.5442	Mtrr		1.25797	Nipa2		1.13026	Glrb		1.03338	Pop7
							1.54308	Arx		1.25567	Map3k5		1.13024	Ephb6		1.03294	Tmx2
							1.54199	Srrm3		1.25517	Map3k20		1.13023	Ndufc1		1.03247	Nyap1
							1.54141	Preb		1.25512	Ing3		1.12999	Dhrs13		1.03197	Kcnq5
							1.54106	Slc25a26		1.25507	Gabrb3		1.12961	Ids		1.03186	Prrt1
							1.54093	Uspl1		1.2548	Plcl2		1.12841	Cadps2		1.03176	Fam196b
							1.54035	Acbd6		1.25469	Dlgap4		1.12824	Trappc2l		1.03175	Trim2
							1.53868	Atp2c1		1.25432	Rit1		1.12782	Nop10		1.03166	Adar
							1.53685	Tspoap1		1.25365	Ssh1		1.12774	Trim45		1.03122	Dlat
							1.53643	Osbpl9		1.25336	C330007P06Rik		1.12747	Usp51		1.03054	Mdga2
							1.536	Sntb2		1.25277	Fign		1.12742	Amy1		1.03021	Clstn1
							1.53433	Rccd1		1.25274	Pkp4		1.12698	Dynlt1		1.03015	Dnm1l
							1.53268	Mus81		1.24999	Zc3h8		1.12691	Nol3		1.02944	Slc36a1
							1.53207	Slc44a5		1.2497	Gad2		1.12609	Zfp641		1.02825	Tshz3
							1.52767	Shank2		1.24955	Dgke		1.12604	Atp9a		1.02756	Cabyr
							1.52614	Uty		1.24827	Glb1l		1.12577	Klhl18		1.02755	Kif17
							1.52583	Wdr24		1.24676	Lzts3		1.12576	Tmem126b		1.02693	Gm3294
							1.52569	Chid1		1.24649	Hist1h3b		1.12557	Rgs7		1.02662	Tomm70a
							1.5234	Immt		1.24534	Ccdc85a		1.12394	Fchsd1		1.02637	Mcf2
							1.52322	St8sia1		1.24468	Csnk1g2		1.12363	1110065P20Rik		1.02634	Fam155a
							1.52249	Ldhb		1.2443	Furin		1.12363	Iqsec1		1.02543	Nell2
							1.52237	Rpp25		1.24398	Ogfod2		1.12241	Bcl2l2		1.02535	Micu3
							1.5217	Sft2d1		1.24314	Bmf		1.12212	Zfp551		1.02526	Tex2
							1.52089	Snrpb2		1.24162	Adamts10		1.12082	Pdp1		1.02494	Cisd1
							1.5208	Igsf10		1.23956	Gm9833		1.1204	Atxn7l3		1.02467	Zfp385a
							1.51914	Edrf1		1.23904	Arl4c		1.12019	Camk4		1.02467	4932438A13Rik
							1.51651	Nf1		1.23759	Dubr		1.12012	Pate2		1.02324	Trim37
							1.5163	Pcgf6		1.23757	Tspan15		1.11968	Efcc1		1.02312	Hexdc
							1.51346	Mfhas1		1.23717	Nagk		1.11954	Mturn		1.02311	Cpeb2
							1.51198	Fkbp1a		1.23692	Maml3		1.11948	Atrnl1		1.02285	Dip2c
							1.51139	Rnf19b		1.23652	Sike1		1.11828	Cd160		1.02164	Armc6
							1.5113	Rbm22		1.236	Fam81a		1.11798	Rundc3a		1.0211	Ankrd46
							1.51127	Mipep		1.2359	Camk1g		1.11783	Ppp4r4		1.02038	Ebf4
							1.51076	Sdccag8		1.23385	Hnrnpa0		1.11763	Pdxk		1.01981	Slc6a16
							1.51012	Cox10		1.2329	Atn1		1.11665	Uqcrb		1.0194	H2-M5
							1.50807	Deaf1		1.2322	Naa40		1.11654	Epb41l4b		1.01927	Ube2ql1
							1.50655	Nova1		1.23149	Fads2		1.11595	Epn3		1.01868	Garem1
							1.50625	Gabarap		1.23021	Phf2		1.11562	4931428F04Rik		1.01835	Rwdd2b
							1.50544	Mlxip		1.22998	Dusp8		1.11537	Ss18l1		1.01835	Ppm1l
							1.50441	Pdik1l		1.22947	Sugt1		1.11519	Fkbp3		1.01832	Fbxo9
							1.50438	Nudt16l1		1.22938	Cited2		1.11514	Stub1		1.01796	Haghl
							1.50401	Rbm3os		1.22857	Zfp983		1.11492	Tenm4		1.01695	Mib2
							1.50298	Ppp1r14c		1.2285	Zfp37		1.11483	Zfp248		1.01688	Jakmip2
							1.50282	Sugp1		1.22761	Myo18a		1.11464	Pxylp1		1.01662	Klhl13
							1.50266	Dnajb5		1.22719	Inpp5k		1.11464	Arhgap24		1.01652	Wfs1
							1.50139	Mat2b		1.22511	Cox5a		1.11413	Zbtb12		1.01635	Atp6v1a
							1.50096	Fam53c		1.22487	4930430F08Rik		1.11324	Myo5a		1.01622	Dgki
							1.49893	Sfmbt1		1.2247	Dynll1		1.11255	Mapk1ip1		1.01598	Zc2hc1a
							1.49857	Siah1b		1.22411	Clstn3		1.11242	Palm		1.01598	Lysmd1
[truncated: 13,245 more rows]

## Sheet: DataS4
seqnames	start	end	width	strand	Conc_E15Cor	Conc_E15Hypo	Fold	p.value	FDR	SYMBOL	GENENAME			E15 Lhx6-ATAC-Seq
chrY	1010237	1010337	101	*	6.27	-0.99	7.26	3.51e-52	4.07e-51	Eif2s3y	eukaryotic translation initiation factor 2, subunit 3, structural gene Y-linked
chr10	12922365	12922465	101	*	6.07	-0.99	7.06	2.44e-45	2.56e-44	B230208H11Rik	RIKEN cDNA B230208H11 gene
chr13	84056465	84056565	101	*	6.07	-0.99	7.06	2.44e-45	2.56e-44	Gm17750	predicted gene, 17750
chr1	177459629	177459772	144	*	6.03	-0.99	7.02	5.68e-44	5.82e-43	Zbtb18	zinc finger and BTB domain containing 18
chr5	51552289	51552389	101	*	5.89	-0.99	6.88	7.1e-40	6.77e-39	Ppargc1a	peroxisome proliferative activated receptor, gamma, coactivator 1 alpha
chr7	13279220	13279333	114	*	5.51	-0.99	6.5	2.43e-30	1.93e-29	Lig1	ligase I, DNA, ATP-dependent
chr1	72307005	72307105	101	*	6.31	0.01	6.3	7.78e-51	8.85e-50	Xrcc5	X-ray repair complementing defective repair in Chinese hamster cells 5
chr14	98108985	98109085	101	*	6.82	0.6	6.22	2.67e-71	3.96e-70	Dach1	dachshund family transcription factor 1
chr13	34128143	34128243	101	*	5.16	-0.99	6.14	1.46e-23	9.98e-23	Tubb2b	tubulin, beta 2B class IIB
chr3	9782786	9782886	101	*	5.07	-0.99	6.06	3.26e-22	2.16e-21	Pag1	phosphoprotein associated with glycosphingolipid microdomains 1
chr1	177150547	177150647	101	*	7.29	1.33	5.96	4e-96	7.61e-95	Akt3	thymoma viral proto-oncogene 3
chr1	119048267	119048367	101	*	5.89	0.01	5.88	2.14e-37	1.95e-36	Gli2	GLI-Kruppel family member GLI2
chrX	53670146	53670309	164	*	4.89	-0.99	5.88	1.62e-19	1e-18	Rtl8b	retrotransposon Gag like 8B
chr4	115476168	115476268	101	*	4.69	-0.99	5.67	7.85e-17	4.5e-16	Cyp4a14	cytochrome P450, family 4, subfamily a, polypeptide 14
chr12	49383620	49384241	622	*	10.41	4.79	5.62	0	0	Foxg1	forkhead box G1
chr9	19621643	19622438	796	*	10.9	5.33	5.57	0	0	Zfp317	zinc finger protein 317
chr4	74051708	74051808	101	*	6.57	1.01	5.56	4.48e-57	5.56e-56	Frmd3	FERM domain containing 3
chr3	17789645	17790061	417	*	8.35	2.82	5.53	5.19e-191	1.95e-189	Mir124-2hg	Mir124-2 host gene (non-protein coding)
chrY	1286580	1286723	144	*	7.83	2.33	5.5	2.93e-133	7.42e-132	Ddx3y	DEAD (Asp-Glu-Ala-Asp) box polypeptide 3, Y-linked
chr2	45109033	45109133	101	*	6.07	0.6	5.48	1.31e-40	1.27e-39	Zeb2	zinc finger E-box binding homeobox 2
chr3	75556760	75557307	548	*	11.62	6.17	5.45	0	0	Pdcd10	programmed cell death 10
chr12	49381801	49382102	302	*	8.54	3.1	5.44	2.95e-215	1.3e-213	Foxg1	forkhead box G1
chr12	37109683	37109783	101	*	5.45	0.01	5.43	9.36e-27	6.92e-26	Meox2	mesenchyme homeobox 2
chr3	127387123	127387223	101	*	7.43	2.01	5.42	1.97e-100	3.89e-99	Ank2	ankyrin 2, brain
chr13	80884551	80884668	118	*	7.01	1.6	5.41	1.8e-75	2.79e-74	Arrdc3	arrestin domain containing 3
chr16	77236976	77237531	556	*	10.09	4.69	5.4	0	0	Mir99ahg	Mir99a and Mirlet7c-1 host gene (non-protein coding)
chr14	20967089	20967189	101	*	6.41	1.01	5.4	1.74e-50	1.97e-49	Vcl	vinculin
chr3	18456462	18456699	238	*	8.2	2.82	5.38	1.07e-168	3.5e-167	4930433B08Rik	RIKEN cDNA 4930433B08 gene
chr3	110011094	110011272	179	*	7.4	2.01	5.38	8.26e-98	1.59e-96	Ntng1	netrin G1
chrX	108834280	108834742	463	*	9.55	4.22	5.32	0	0	Brwd3	bromodomain and WD repeat domain containing 3
chr3	18456305	18456405	101	*	7.79	2.47	5.32	2.25e-127	5.48e-126	4930433B08Rik	RIKEN cDNA 4930433B08 gene
chr19	18712702	18712802	101	*	5.89	0.6	5.3	2.4e-35	2.11e-34	D030056L22Rik	RIKEN cDNA D030056L22 gene
chr15	3564336	3564436	101	*	5.31	0.01	5.3	4.06e-24	2.82e-23	Ghr	growth hormone receptor
chr4	19570347	19570447	101	*	4.31	-0.99	5.3	7.88e-13	4.02e-12	Cpne3	copine III
chr10	37138832	37139098	267	*	9.38	4.1	5.28	0	0	Marcks	myristoylated alanine rich protein kinase C substrate
chr12	51001745	51002439	695	*	9.96	4.69	5.27	0	0	1700008C04Rik	RIKEN cDNA 1700008C04 gene
chr3	125404226	125404387	162	*	7.6	2.33	5.27	5.43e-111	1.17e-109	Ndst4	N-deacetylase/N-sulfotransferase (heparin glucosaminyl) 4
chr2	45113132	45113251	120	*	7.59	2.33	5.25	1.09e-109	2.32e-108	Zeb2	zinc finger E-box binding homeobox 2
chr13	20117434	20117666	233	*	8.04	2.82	5.22	4.01e-149	1.14e-147	Elmo1	engulfment and cell motility 1
chr5	48623420	48623520	101	*	7.24	2.01	5.22	4.72e-86	8.18e-85	Kcnip4	Kv channel interacting protein 4
chr10	79097896	79097996	101	*	6.24	1.01	5.22	6.17e-44	6.32e-43	2610008E11Rik	RIKEN cDNA 2610008E11 gene
chr13	84063492	84063592	101	*	5.24	0.01	5.22	8.35e-23	5.62e-22	Gm17750	predicted gene, 17750
chr4_GL456216_random	16789	17486	698	*	10.85	5.64	5.21	0	0	Dhrsx	dehydrogenase/reductase (SDR family) X chromosome
chr7	52005805	52006325	521	*	10.4	5.2	5.2	0	0	Svip	small VCP/p97-interacting protein
chr12	65172534	65172959	426	*	10.01	4.82	5.19	0	0	Mis18bp1	MIS18 binding protein 1
chr13	80886651	80886801	151	*	7.36	2.18	5.18	2.56e-93	4.76e-92	Arrdc3	arrestin domain containing 3
chr15	21180415	21180515	101	*	6.99	1.82	5.17	2.8e-72	4.19e-71	Cdh12	cadherin 12
chr16	44530801	44531252	452	*	9.82	4.66	5.16	0	0	Mir3081	microRNA 3081
chr2	101628722	101629185	464	*	9.78	4.63	5.15	0	0	B230118H07Rik	RIKEN cDNA B230118H07 gene
chr13	80884753	80884913	161	*	8.55	3.41	5.14	5e-209	2.11e-207	Arrdc3	arrestin domain containing 3
chrX	147553947	147554112	166	*	7.74	2.6	5.14	2.58e-120	5.98e-119	Lrch2	leucine-rich repeats and calponin homology (CH) domain containing 2
chr3	26641426	26641526	101	*	7.48	2.33	5.14	1.37e-100	2.72e-99	Spata16	spermatogenesis associated 16
chr14	51884460	51884560	101	*	5.74	0.6	5.14	2e-31	1.63e-30	Mettl17	methyltransferase like 17
chr2	79450872	79450972	101	*	5.74	0.6	5.14	2e-31	1.63e-30	Neurod1	neurogenic differentiation 1
chr19	33761629	33762056	428	*	4.16	-0.99	5.14	1.66e-11	8.12e-11	Lipo2	lipase, member O2
chr12	10390623	10390871	249	*	9.22	4.1	5.12	0	0	Rdh14	retinol dehydrogenase 14 (all-trans and 9-cis)
chr16	77852466	77852651	186	*	7.94	2.82	5.12	1.91e-137	4.99e-136	Mir125b-2	microRNA 125b-2
chr17	90086851	90087111	261	*	7.72	2.6	5.12	1.01e-117	2.29e-116	Nrxn1	neurexin I
chr15	41830678	41831085	408	*	9.55	4.44	5.11	0	0	Oxr1	oxidation resistance 1
chr6	138424688	138425122	435	*	9.13	4.01	5.11	0	9.32e-308	A830011K09Rik	RIKEN cDNA A830011K09 gene
chr4	97610424	97610662	239	*	7.56	2.47	5.08	2.84e-105	5.82e-104	E130114P18Rik	RIKEN cDNA E130114P18 gene
chr1	65186300	65186952	653	*	10.23	5.16	5.07	0	0	Idh1	isocitrate dehydrogenase 1 (NADP+), soluble
chr14	6108953	6109541	589	*	5.07	0.01	5.06	3.45e-20	2.17e-19	Gm3383	predicted gene 3383
chr1	165935001	165935289	289	*	8.45	3.41	5.05	1.62e-193	6.18e-192	Pou2f1	POU domain, class 2, transcription factor 1
chrX	49288165	49288583	419	*	9.91	4.87	5.04	0	0	Enox2	ecto-NOX disulfide-thiol exchanger 2
chr10	103369119	103369393	275	*	9.05	4.01	5.04	1.47e-291	9.92e-290	Slc6a15	solute carrier family 6 (neurotransmitter transporter), member 15
chr8	57511511	57512065	555	*	10.82	5.79	5.03	0	0	Hmgb2	high mobility group box 2
chr10	37139174	37139303	130	*	7.95	2.92	5.03	5.75e-137	1.49e-135	Marcks	myristoylated alanine rich protein kinase C substrate
chr13	117602661	117602764	104	*	7.22	2.18	5.03	5.86e-83	9.86e-82	Hcn1	hyperpolarization-activated, cyclic nucleotide-gated K+ 1
chr6	77243093	77243193	101	*	7.22	2.18	5.03	5.86e-83	9.86e-82	Lrrtm1	leucine rich repeat transmembrane neuronal 1
chr13	65112806	65113240	435	*	9.86	4.85	5.02	0	0	Mfsd14b	major facilitator superfamily domain containing 14B
chr10	29211549	29211711	163	*	7.49	2.47	5.02	4.15e-100	8.19e-99	9330159F19Rik	RIKEN cDNA 9330159F19 gene
chr3	116968959	116969059	101	*	7.03	2.01	5.02	4.33e-73	6.55e-72	Palmd	palmdelphin
chr8	60954708	60954959	252	*	9.16	4.14	5.01	4.3300000000017e-312	3.28999999999999e-310	Clcn3	chloride channel, voltage-sensitive 3
chr13	83722322	83722435	114	*	7.48	2.47	5.01	8.08e-99	1.57e-97	C130071C03Rik	RIKEN cDNA C130071C03 gene
chr3	75557377	75557628	252	*	9.89	4.9	5	0	0	Serpini1	serine (or cysteine) peptidase inhibitor, clade I, member 1
chr3	98339837	98340001	165	*	6.82	1.82	5	3.23e-63	4.34e-62	Phgdh	3-phosphoglycerate dehydrogenase
chr2	80438988	80439144	157	*	7.59	2.6	4.99	4.19e-106	8.65e-105	Frzb	frizzled-related protein
chr5	109558141	109559114	974	*	10.81	5.83	4.98	0	0	Crlf2	cytokine receptor-like factor 2
chr16	67175564	67175664	101	*	6.57	1.6	4.97	2.43e-53	2.86e-52	Cadm2	cell adhesion molecule 2
chr10	22173410	22173602	193	*	3.99	-0.99	4.97	3.46e-10	1.61e-09	Raet1e	retinoic acid early transcript 1E
chr14	98072734	98073415	682	*	9.64	4.69	4.96	0	0	Dach1	dachshund family transcription factor 1
chr16	77644519	77644637	119	*	8.22	3.26	4.96	3.13e-162	9.74e-161	Mir125b-2	microRNA 125b-2
chr3	5224769	5224966	198	*	7.78	2.82	4.96	1.12e-120	2.62e-119	2700069I18Rik	RIKEN cDNA 2700069I18 gene
chr16	58727719	58728487	769	*	10.86	5.91	4.95	0	0	Cldnd1	claudin domain containing 1
chr3	113629616	113630314	699	*	10.86	5.91	4.95	0	0	Rnpc3	RNA-binding region (RNP1, RRM) containing 3
chr1	66176260	66176360	101	*	6.77	1.82	4.95	1.22e-60	1.58e-59	Map2	microtubule-associated protein 2
chr3	116966382	116966494	113	*	6.77	1.82	4.95	1.22e-60	1.58e-59	4930455H04Rik	RIKEN cDNA 4930455H04 gene
chr12	44210547	44210667	121	*	7.41	2.47	4.94	1.13e-93	2.11e-92	Mir5627	microRNA 5627
chr15	13098004	13098104	101	*	6.27	1.33	4.94	1.85e-43	1.88e-42	Cdh6	cadherin 6
chr13	86046627	86046982	356	*	9.47	4.54	4.93	0	0	Cox7c	cytochrome c oxidase subunit 7C
chr8	57487751	57488095	345	*	10.07	5.14	4.93	0	0	Sap30	sin3 associated polypeptide
chr10	57784476	57784806	331	*	8.25	3.33	4.92	1.15e-165	3.66e-164	Fabp7	fatty acid binding protein 7, brain
chr10	52417192	52417666	475	*	10.76	5.85	4.91	0	0	Nus1	NUS1 dehydrodolichyl diphosphate synthase subunit
chr1	150392491	150393603	1113	*	11.7	6.79	4.91	0	0	Tpr	translocated promoter region, nuclear basket protein
chrX	112600539	112600905	367	*	9.47	4.57	4.91	0	0	Zfp711	zinc finger protein 711
chr16	73108112	73108212	101	*	6.92	2.01	4.91	1.17e-66	1.65e-65	Robo1	roundabout guidance receptor 1
chr11	16951019	16951506	488	*	10.54	5.64	4.9	0	0	Eldr	Egfr long non-coding downstream RNA
chr1	175692351	175693075	725	*	11.25	6.35	4.9	0	0	Opn3	opsin 3
chr2	97466214	97466819	606	*	9.71	4.82	4.89	0	0	Lrrc4c	leucine rich repeat containing 4C
chr13	78200457	78200825	369	*	8.71	3.82	4.89	3.25e-225	1.5e-223	Nr2f1	nuclear receptor subfamily 2, group F, member 1
chr17	23192974	23193094	121	*	7.48	2.6	4.88	4.04e-97	7.74e-96	Zfp40	zinc finger protein 40
chr16	81285328	81285428	101	*	5.89	1.01	4.88	1.44e-33	1.23e-32	Ncam2	neural cell adhesion molecule 2
chr3	14611190	14611817	628	*	10.72	5.85	4.87	0	0	1810022K09Rik	RIKEN cDNA 1810022K09 gene
chr2	109960308	109960504	197	*	8.46	3.6	4.87	1.09e-189	4.06e-188	Lgr4	leucine-rich repeat-containing G protein-coupled receptor 4
chr10	13305172	13305272	101	*	7.34	2.47	4.87	1.51e-88	2.69e-87	Phactr2	phosphatase and actin regulator 2
chr4	78077672	78077772	101	*	6.69	1.82	4.87	8.62e-57	1.06e-55	Ptprd	protein tyrosine phosphatase, receptor type, D
chr9	4309044	4310265	1222	*	11.82	6.96	4.86	0	0	Aasdhppt	aminoadipate-semialdehyde dehydrogenase-phosphopantetheinyl transferase
chr1	51478140	51478672	533	*	10.41	5.55	4.86	0	0	Nabp1	nucleic acid binding protein 1
chr15	43476941	43477323	383	*	10.38	5.52	4.86	0	0	Gm10373	predicted gene 10373
chr17	23193161	23193341	181	*	8.88	4.01	4.86	8.6e-252	4.67e-250	Zfp40	zinc finger protein 40
chr15	5116189	5116887	699	*	11.08	6.22	4.85	0	0	Rpl37	ribosomal protein L37
chr13	19395500	19396058	559	*	10.55	5.7	4.85	0	0	Stard3nl	STARD3 N-terminal like
chr5	89882273	89882373	101	*	6.45	1.6	4.85	3.34e-48	3.66e-47	Adamts3	a disintegrin-like and metallopeptidase (reprolysin type) with thrombospondin type 1 motif, 3
chrX	109095232	109095518	287	*	8.44	3.6	4.84	7.34e-186	2.67e-184	Sh3bgrl	SH3-binding domain glutamic acid-rich protein like
chr4	93335757	93335864	108	*	7.31	2.47	4.84	5.44e-86	9.42e-85	Tusc1	tumor suppressor candidate 1
chr3	41742142	41742728	587	*	10.31	5.47	4.83	0	0	Sclt1	sodium channel and clathrin linker 1
chr18	84951444	84951769	326	*	10.07	5.24	4.83	0	0	Timm21	translocase of inner mitochondrial membrane 21
chrX	23692756	23693199	444	*	9.78	4.94	4.83	0	0	Wdr44	WD repeat domain 44
chr17	17293933	17294548	616	*	9.7	4.87	4.83	0	0	Gm6712	predicted gene 6712
chr16	14159163	14159797	635	*	10.8	5.98	4.83	0	0	Marf1	meiosis regulator and mRNA stability 1
chr2	15049130	15049457	328	*	9.09	4.26	4.83	2.18e-290	1.46e-288	Nsun6	NOL1/NOP2/Sun domain family member 6
chr5	77265349	77265584	236	*	8.43	3.6	4.83	1.38e-184	4.99e-183	Rest	RE1-silencing transcription factor
chr3	64842446	64842546	101	*	5.85	1.01	4.83	2.77e-32	2.3e-31	Vmn2r-ps11	vomeronasal 2, receptor, pseudogene 11
chr19	12795375	12796613	1239	*	11.41	6.6	4.82	0	0	Zfp91	zinc finger protein 91
chr6	107529529	107529629	101	*	8.16	3.33	4.82	6.89e-153	2.01e-151	Lrrn1	leucine rich repeat protein 1, neuronal
chr3	5225089	5225223	135	*	7.29	2.47	4.82	1.03e-84	1.76e-83	2700069I18Rik	RIKEN cDNA 2700069I18 gene
chr11	3124359	3124482	124	*	6.16	1.33	4.82	1.32e-39	1.25e-38	Pisd-ps1	phosphatidylserine decarboxylase, pseudogene 1
chr9	83834139	83834790	652	*	10.05	5.24	4.81	0	0	Ttk	Ttk protein kinase
chr18	49755428	49755939	512	*	10.7	5.9	4.81	0	0	Dtwd2	DTW domain containing 2
chr12	49401056	49401188	133	*	7.73	2.92	4.81	6.85e-114	1.51e-112	3110039M20Rik	RIKEN cDNA 3110039M20 gene
chr5	86172347	86173184	838	*	11.15	6.34	4.8	0	0	Uba6	ubiquitin-like modifier activating enzyme 6
chrX	10216658	10216940	283	*	8.45	3.66	4.8	8.89e-187	3.26e-185	Rpgr	retinitis pigmentosa GTPase regulator
chr10	52233530	52233678	149	*	8.21	3.41	4.8	1.25e-157	3.78e-156	Dcbld1	discoidin, CUB and LCCL domain containing 1
chr4	16163077	16164327	1251	*	11.71	6.92	4.79	0	0	Ripk2	receptor (TNFRSF)-interacting serine-threonine kinase 2
chr1	176814548	176814910	363	*	10.05	5.26	4.79	0	0	Sdccag8	serologically defined colon cancer antigen 8
chr3	61363594	61364084	491	*	10.31	5.52	4.79	0	0	Rap2b	RAP2B, member of RAS oncogene family
chr2	84677979	84678624	646	*	10.57	5.78	4.79	0	0	Tmx2	thioredoxin-related transmembrane protein 2
chr9	7763715	7764437	723	*	10.48	5.7	4.78	0	0	Tmem123	transmembrane protein 123
chr4	28812724	28813514	791	*	10.67	5.9	4.78	0	0	Epha7	Eph receptor A7
chr10	13304748	13305097	350	*	8.79	4.01	4.78	3.12e-235	1.53e-233	Phactr2	phosphatase and actin regulator 2
chr15	44705868	44706004	137	*	6.96	2.18	4.78	1.44e-67	2.05e-66	Sybu	syntabulin (syntaxin-interacting)
chr17	21650778	21650891	114	*	6.96	2.18	4.78	1.44e-67	2.05e-66	Zfp983	zinc finger protein 983
chr12	45074624	45074724	101	*	6.79	2.01	4.78	2.9e-60	3.75e-59	Stxbp6	syntaxin binding protein 6 (amisyn)
chrX	95658129	95658259	131	*	6.6	1.82	4.78	5.88e-53	6.88e-52	Zc4h2	zinc finger, C4H2 domain containing
chr6	65671363	65671463	101	*	6.12	1.33	4.78	2.5e-38	2.32e-37	Ndnf	neuron-derived neurotrophic factor
chr12	14260548	14260648	101	*	5.79	1.01	4.78	5.29e-31	4.27e-30	Gm16497	predicted gene 16497
chr5	16553749	16553849	101	*	5.38	0.6	4.78	1.16e-23	7.95e-23	Hgf	hepatocyte growth factor
chr1	85030114	85030214	101	*	3.79	-0.99	4.78	7.07e-09	3.12e-08	A530032D15Rik	RIKEN cDNA A530032D15Rik gene
chr13	21812608	21812708	101	*	3.79	-0.99	4.78	7.07e-09	3.12e-08	Hist1h4m	histone cluster 1, H4m
chr8	20583159	20583968	810	*	3.79	-0.99	4.78	7.07e-09	3.12e-08	Gm21119	predicted gene, 21119
chr8	24723058	24723185	128	*	3.79	-0.99	4.78	7.07e-09	3.12e-08	Adam3	a disintegrin and metallopeptidase domain 3 (cyritestin)
chr9	88746858	88746981	124	*	3.79	-0.99	4.78	7.07e-09	3.12e-08	Bcl2a1d	B cell leukemia/lymphoma 2 related protein A1d
chr13	17694764	17695527	764	*	11.08	6.31	4.77	0	0	Sugct	succinyl-CoA glutarate-CoA transferase
chr5	45857387	45858058	672	*	11.27	6.5	4.77	0	0	Lcorl	ligand dependent nuclear receptor corepressor-like
chr1	9748050	9748807	758	*	10.65	5.88	4.77	0	0	Vcpip1	valosin containing protein (p97)/p47 complex interacting protein 1
chr3	106721448	106722283	836	*	10.95	6.18	4.76	0	0	Lrif1	ligand dependent nuclear receptor interacting factor 1
chr16	57231119	57231792	674	*	10.81	6.05	4.76	0	0	Tbc1d23	TBC1 domain family, member 23
chrX	85573514	85574104	591	*	10.11	5.35	4.76	0	0	Tab3	TGF-beta activated kinase 1/MAP3K7 binding protein 3
chr13	80885267	80886607	1341	*	11.73	6.98	4.76	0	0	Arrdc3	arrestin domain containing 3
chr16	15637287	15638091	805	*	10.94	6.18	4.76	0	0	Mcm4	minichromosome maintenance complex component 4
chr1	173349988	173350244	257	*	8.24	3.47	4.76	7.85e-160	2.41e-158	Cadm3	cell adhesion molecule 3
chr4	6913653	6913823	171	*	7.77	3.01	4.76	4.29e-116	9.6e-115	Tox	thymocyte selection-associated high mobility group box
chrX	88115554	88115737	184	*	7.36	2.6	4.76	3.44e-88	6.09e-87	Il1rapl1	interleukin 1 receptor accessory protein-like 1
chr3	4796165	4796265	101	*	7.1	2.33	4.76	1.35e-73	2.06e-72	1110015O18Rik	RIKEN cDNA 1110015O18 gene
chr6	136551070	136551170	101	*	6.77	2.01	4.76	5.45e-59	6.93e-58	Atf7ip	activating transcription factor 7 interacting protein
chr1	177796420	177796913	494	*	10.53	5.78	4.75	0	0	Adss	adenylosuccinate synthetase, non muscle
chr14	14702634	14703354	721	*	10.82	6.07	4.75	0	0	Slc4a7	solute carrier family 4, sodium bicarbonate cotransporter, member 7
chr9	3403822	3404141	320	*	9.01	4.26	4.75	2.54e-271	1.54e-269	Cwf19l2	CWF19-like 2, cell cycle control (S. pombe)
chrX	139217049	139217269	221	*	8.28	3.54	4.75	1.4e-164	4.43e-163	Mum1l1	melanoma associated antigen (mutated) 1-like 1
chr1	161877232	161877403	172	*	8.09	3.33	4.75	5.51e-144	1.51e-142	Suco	SUN domain containing ossification factor
chr14	75473141	75473241	101	*	7.67	2.92	4.75	8.4e-109	1.77e-107	Siah3	siah E3 ubiquitin protein ligase family member 3
chr13	67865057	67865171	115	*	7.34	2.6	4.75	6.41e-87	1.12e-85	BC048507	cDNA sequence BC048507
chr16	58408023	58408570	548	*	10.93	6.19	4.74	0	0	Dcbld2	discoidin, CUB and LCCL domain containing 2
chr8	41239346	41239950	605	*	10.41	5.67	4.74	0	0	Pcm1	pericentriolar material 1
chr9	88482081	88483250	1170	*	11.39	6.66	4.74	0	0	Syncrip	synaptotagmin binding, cytoplasmic RNA interacting protein
chr16	52452864	52453580	717	*	10.63	5.9	4.74	0	0	Alcam	activated leukocyte cell adhesion molecule
chr3	59344286	59344549	264	*	8.84	4.1	4.74	6.43e-241	3.27e-239	Igsf10	immunoglobulin superfamily, member 10
chr2	79456851	79456993	143	*	7.66	2.92	4.74	1.56e-107	3.27e-106	Cerkl	ceramide kinase-like
chr4	6913191	6913361	171	*	7.56	2.82	4.74	3.07e-100	6.05e-99	Tox	thymocyte selection-associated high mobility group box
chr14	105588162	105588262	101	*	6.07	1.33	4.74	4.71e-37	4.29e-36	9330188P03Rik	RIKEN cDNA 9330188P03 gene
chr13	9093436	9094261	826	*	11.21	6.47	4.73	0	0	Larp4b	La ribonucleoprotein domain family, member 4B
chr13	81782945	81783322	378	*	9.74	5.01	4.73	0	0	Cetn3	centrin 3
chr3	125938244	125939045	802	*	9.93	5.2	4.73	0	0	Ugt8a	UDP galactosyltransferase 8A
chr11	16508084	16508494	411	*	9.74	5.01	4.73	0	0	Sec61g	SEC61, gamma subunit
chr1	7397310	7397503	194	*	7.74	3.01	4.73	1.48e-113	3.25e-112	Pcmtd1	protein-L-isoaspartate (D-aspartate) O-methyltransferase domain containing 1
chr11	12460183	12460296	114	*	7.45	2.71	4.73	6.04e-93	1.12e-91	Cobl	cordon-bleu WH2 repeat
chr13	118714214	118714314	101	*	5.74	1.01	4.73	1e-29	7.87e-29	Fgf10	fibroblast growth factor 10
chr12	64965442	64965870	429	*	10.54	5.82	4.72	0	0	Klhl28	kelch-like 28
chr13	83727087	83727187	101	*	7.54	2.82	4.72	5.69e-99	1.11e-97	C130071C03Rik	RIKEN cDNA C130071C03 gene
chr10	34019427	34020016	590	*	10.79	6.08	4.71	0	0	Rwdd1	RWD domain containing 1
chr1	20820231	20820556	326	*	9.68	4.97	4.71	0	0	Mcm3	minichromosome maintenance complex component 3
chr1	17145257	17145543	287	*	8.93	4.22	4.71	3.59e-255	1.98e-253	Gdap1	ganglioside-induced differentiation-associated-protein 1
chr8	79028002	79028131	130	*	6.89	2.18	4.71	9.41e-64	1.27e-62	Zfp827	zinc finger protein 827
chr3	142881717	142882561	845	*	10.96	6.26	4.7	0	0	Pkn2	protein kinase N2
chr17	57031416	57032360	945	*	11.87	7.17	4.7	0	0	Khsrp	KH-type splicing regulatory protein
chr1	160194873	160195338	466	*	10.29	5.6	4.7	0	0	Mrps14	mitochondrial ribosomal protein S14
chr13	62624107	62624324	218	*	8.88	4.18	4.7	1.27e-246	6.66e-245	6720489N17Rik	RIKEN cDNA 6720489N17 gene
chr13	3478174	3478318	145	*	7.88	3.18	4.7	2.45e-124	5.85e-123	2810429I04Rik	RIKEN cDNA 2810429I04 gene
chr7	24300990	24301107	118	*	7.41	2.71	4.7	2.07e-90	3.74e-89	Zfp61	zinc finger protein 61
chr5	64811122	64811222	101	*	6.72	2.01	4.7	1.89e-56	2.33e-55	Klf3	Kruppel-like factor 3 (basic)
chrX	136172487	136172587	101	*	6.72	2.01	4.7	1.89e-56	2.33e-55	Tceal8	transcription elongation factor A (SII)-like 8
chr12	49390593	49390693	101	*	6.03	1.33	4.7	8.83e-36	7.84e-35	3110039M20Rik	RIKEN cDNA 3110039M20 gene
chr16	81284981	81285081	101	*	6.03	1.33	4.7	8.83e-36	7.84e-35	Ncam2	neural cell adhesion molecule 2
chrX	130265737	130265837	101	*	6.03	1.33	4.7	8.83e-36	7.84e-35	Diaph2	diaphanous related formin 2
chr1	144003935	144004434	500	*	10.21	5.52	4.69	0	0	Rgs2	regulator of G-protein signaling 2
chr13	14039283	14039482	200	*	8.29	3.6	4.69	2.87e-164	9.07e-163	Tbce	tubulin-specific chaperone E
chr10	100486987	100487697	711	*	10.88	6.19	4.68	0	0	Tmtc3	transmembrane and tetratricopeptide repeat containing 3
chr17	69382528	69383232	705	*	10.85	6.16	4.68	0	0	Zbtb14	zinc finger and BTB domain containing 14
chr14	93890658	93891037	380	*	10.2	5.52	4.68	0	0	Pcdh9	protocadherin 9
chrX	38635011	38635442	432	*	9.67	4.99	4.68	0	0	C1galt1c1	C1GALT1-specific chaperone 1
chr6	13871398	13871608	211	*	9.05	4.37	4.68	1.02e-276	6.4e-275	2610001J05Rik	RIKEN cDNA 2610001J05 gene
chr13	20117044	20117327	284	*	8.74	4.06	4.68	1.64e-223	7.54e-222	Elmo1	engulfment and cell motility 1
chr2	37422741	37423272	532	*	10.11	5.44	4.67	0	0	Rc3h2	ring finger and CCCH-type zinc finger domains 2
chr13	21753691	21754459	769	*	9.99	5.32	4.67	0	0	Hist1h2ak	histone cluster 1, H2ak
chr9	4375998	4376797	800	*	10.83	6.16	4.67	0	0	Msantd4	Myb/SANT-like DNA-binding domain containing 4 with coiled-coils
chr3	131564372	131565293	922	*	11.08	6.41	4.67	0	0	Papss1	3'-phosphoadenosine 5'-phosphosulfate synthase 1
chr1	161876261	161877107	847	*	11.1	6.43	4.67	0	0	Suco	SUN domain containing ossification factor
chr2	19657350	19657860	511	*	10.15	5.49	4.67	0	0	Gm3230	predicted gene 3230
chrX	110814157	110814414	258	*	8.59	3.92	4.67	1.16e-201	4.68e-200	Pou3f4	POU domain, class 3, transcription factor 4
chr12	9030394	9030530	137	*	8.01	3.33	4.67	4.03e-135	1.04e-133	Ttc32	tetratricopeptide repeat domain 32
chr2	23572141	23572241	101	*	7.38	2.71	4.67	7.02e-88	1.24e-86	Spopl	speckle-type POZ protein-like
chr17	3083609	3083729	121	*	6.69	2.01	4.67	3.51e-55	4.23e-54	Pisd-ps2	phosphatidylserine decarboxylase, pseudogene 2
chr5	84416965	84417597	633	*	10.1	5.44	4.66	0	0	Epha5	Eph receptor A5
chr3	75956855	75957336	482	*	10.27	5.61	4.66	0	0	Golim4	golgi integral membrane protein 4
chr11	21571737	21572406	670	*	10.75	6.09	4.66	0	0	Mdh1	malate dehydrogenase 1, NAD (soluble)
chr6	56923632	56924339	708	*	10.76	6.1	4.66	0	0	Nt5c3	5'-nucleotidase, cytosolic III
chr18	88971566	88971808	243	*	8.88	4.22	4.66	4.56e-245	2.37e-243	Rttn	rotatin
chr4	32303147	32303247	101	*	7.25	2.6	4.66	1.38e-80	2.26e-79	Bach2	BTB and CNC homology, basic leucine zipper transcription factor 2
chr12	49480874	49481006	133	*	7.14	2.47	4.66	1.49e-74	2.29e-73	1810007C17Rik	RIKEN cDNA 1810007C17 gene
chr16	77236233	77236333	101	*	7.14	2.47	4.66	1.49e-74	2.29e-73	Mir99ahg	Mir99a and Mirlet7c-1 host gene (non-protein coding)
chr10	57486955	57487055	101	*	6.48	1.82	4.66	7.11e-48	7.74e-47	Hsf2	heat shock factor 2
chr9	14275860	14276779	920	*	10.9	6.24	4.65	0	0	Sesn3	sestrin 3
chr13	15462981	15463403	423	*	9.67	5.01	4.65	0	0	Gli3	GLI-Kruppel family member GLI3
chr6	43665839	43666422	584	*	10.73	6.08	4.65	0	0	Tpk1	thiamine pyrophosphokinase
chr17	57247306	57248259	954	*	11.53	6.88	4.65	0	0	Gpr108	G protein-coupled receptor 108
chr16	42874956	42876203	1248	*	11.8	7.15	4.65	0	0	4932412D23Rik	RIKEN cDNA 4932412D23 gene
chr3	79628473	79629339	867	*	10.99	6.34	4.65	0	0	Etfdh	electron transferring flavoprotein, dehydrogenase
chr5	45669599	45670258	660	*	10.54	5.9	4.65	0	0	1600023N17Rik	RIKEN cDNA 1600023N17 gene
chr15	43869991	43870137	147	*	7.99	3.33	4.65	1.35e-132	3.4e-131	Tmem74	transmembrane protein 74
chr3	137784559	137784759	201	*	7.36	2.71	4.65	1.29e-86	2.25e-85	Mir6380	microRNA 6380
chr7	87246539	87246674	136	*	7.36	2.71	4.65	1.29e-86	2.25e-85	Nox4	NADPH oxidase 4
chr1	128102624	128103398	775	*	10.89	6.24	4.64	0	0	Zranb3	zinc finger, RAN-binding domain containing 3
chr2	84714808	84715805	998	*	11.3	6.66	4.64	0	0	Zdhhc5	zinc finger, DHHC domain containing 5
chr7	5014598	5014939	342	*	9.14	4.5	4.64	5.71e-292	3.87e-290	Fiz1	Flt3 interacting zinc finger protein 1
chr13	89797891	89797991	101	*	7.24	2.6	4.64	2.53e-79	4.08e-78	Vcan	versican
chr10	105840910	105841529	620	*	10.73	6.1	4.63	0	0	Mettl25	methyltransferase like 25
chr18	21299741	21300897	1157	*	11.88	7.25	4.63	0	0	Garem1	GRB2 associated regulator of MAPK1 subtype 1
chr13	83721068	83721409	342	*	9.34	4.71	4.63	0	0	C130071C03Rik	RIKEN cDNA C130071C03 gene
chr3	107332857	107333462	606	*	10.5	5.87	4.63	0	0	Rbm15	RNA binding motif protein 15
chr10	52742553	52743045	493	*	8.73	4.1	4.63	1.92e-219	8.64e-218	Slc35f1	solute carrier family 35, member F1
chr4	66401426	66401631	206	*	8.23	3.6	4.63	1.95e-155	5.81e-154	Astn2	astrotactin 2
chr2	116065651	116065821	171	*	7.73	3.1	4.63	9.83e-111	2.11e-109	Meis2	Meis homeobox 2
chr6	60828605	60828705	101	*	6.45	1.82	4.63	1.31e-46	1.4e-45	Snca	synuclein, alpha
chr3	155093159	155093620	462	*	10.3	5.67	4.62	0	0	Fpgt	fucose-1-phosphate guanylyltransferase
chr12	15816672	15817344	673	*	10.35	5.73	4.62	0	0	Trib2	tribbles pseudokinase 2
chr7	6362249	6363413	1165	*	11.75	7.13	4.62	0	0	Zfp78	zinc finger protein 78
chr5	45449927	45450674	748	*	11.14	6.52	4.62	0	0	Qdpr	quinoid dihydropteridine reductase
chrX	168673388	168673706	319	*	9.31	4.69	4.62	0	0	Msl3	MSL complex subunit 3
chr15	12204594	12205246	653	*	10.67	6.05	4.62	0	0	Mtmr12	myotubularin related protein 12
chr13	23530898	23531446	549	*	9.51	4.9	4.62	0	0	Hist1h4h	histone cluster 1, H4h
chr3	159851990	159852287	298	*	8.63	4.01	4.62	6.99e-205	2.86e-203	Wls	wntless WNT ligand secretion mediator
chr18	42823482	42823769	288	*	7.63	3.01	4.62	1.91e-103	3.86e-102	Ppp2r2b	protein phosphatase 2, regulatory subunit B, beta
chr1	30948465	30948582	118	*	7.1	2.47	4.62	4.99e-72	7.46e-71	Ptp4a1	protein tyrosine phosphatase 4a1
chr11	23498677	23498777	101	*	5.63	1.01	4.62	3.49e-27	2.6e-26	Ahsa2	AHA1, activator of heat shock protein ATPase 2
chr17	64837148	64837248	101	*	5.63	1.01	4.62	3.49e-27	2.6e-26	4930583I09Rik	RIKEN cDNA 4930583I09 gene
chr10	57486132	57486863	732	*	10.57	5.97	4.61	0	0	4930467K11Rik	RIKEN cDNA 4930467K11 gene
chr1	52844709	52845164	456	*	10.17	5.57	4.61	0	0	Hibch	3-hydroxyisobutyryl-Coenzyme A hydrolase
chr10	5805264	5806251	988	*	11.3	6.7	4.61	0	0	Fbxo5	F-box protein 5
chr13	23544230	23544834	605	*	9.05	4.44	4.61	2.22e-272	1.36e-270	Hist1h3f	histone cluster 1, H3f
chr16	77236004	77236104	101	*	6.94	2.33	4.61	9.88e-65	1.36e-63	Mir99ahg	Mir99a and Mirlet7c-1 host gene (non-protein coding)
chr13	92354511	92355305	795	*	11.1	6.5	4.6	0	0	Dhfr	dihydrofolate reductase
chr6	21949235	21949726	492	*	10.37	5.77	4.6	0	0	Ing3	inhibitor of growth family, member 3
chr6	14900626	14901037	412	*	9.4	4.79	4.6	0	0	Foxp2	forkhead box P2
chr12	119238637	119238940	304	*	9.31	4.71	4.6	0	0	Itgb8	integrin beta 8
chr14	119007411	119007764	354	*	9.8	5.2	4.6	0	0	Uggt2	UDP-glucose glycoprotein glucosyltransferase 2
chr17	17402544	17402940	397	*	9.65	5.06	4.6	0	0	Lix1	limb and CNS expressed 1
chr12	35534952	35535216	265	*	9.01	4.41	4.6	4.21e-265	2.47e-263	Ahr	aryl-hydrocarbon receptor
chr17	21566304	21566501	198	*	8.25	3.66	4.6	1.1e-157	3.31e-156	Zfp948	zinc finger protein 948
chr12	10390941	10391041	101	*	7.86	3.26	4.6	2.84e-120	6.59e-119	Rdh14	retinol dehydrogenase 14 (all-trans and 9-cis)
chrX	134963344	134963611	268	*	7.86	3.26	4.6	2.84e-120	6.59e-119	Nxf2	nuclear RNA export factor 2
chrX	166316901	166317001	101	*	7.31	2.71	4.6	7.77e-83	1.3e-81	Gpm6b	glycoprotein m6b
chr8	4165649	4166588	940	*	11.74	7.14	4.59	0	0	Evi5l	ecotropic viral integration site 5 like
chr10	4386550	4387662	1113	*	11.55	6.96	4.59	0	0	Zbtb2	zinc finger and BTB domain containing 2
chr16	56716950	56717894	945	*	11.13	6.54	4.59	0	0	Tfg	Trk-fused gene
chr10	37140595	37141586	992	*	11.02	6.43	4.59	0	0	Marcks	myristoylated alanine rich protein kinase C substrate
chr5	88583269	88583626	358	*	9.91	5.32	4.59	0	0	Rufy3	RUN and FYVE domain containing 3
chr4	3938042	3939131	1090	*	11.62	7.04	4.59	0	0	Plag1	pleiomorphic adenoma gene 1
chr19	18712853	18713649	797	*	10.14	5.55	4.59	0	0	D030056L22Rik	RIKEN cDNA D030056L22 gene
chrX	37110218	37110609	392	*	9.48	4.9	4.59	0	0	Upf3b	UPF3 regulator of nonsense transcripts homolog B (yeast)
chr3	159495282	159495482	201	*	8.96	4.37	4.59	2.59e-255	1.43e-253	Depdc1a	DEP domain containing 1a
chr2	148679441	148679748	308	*	8	3.41	4.59	2.51e-132	6.32e-131	Gzf1	GDNF-inducible zinc finger protein 1
chr15	11064575	11064728	154	*	7.41	2.82	4.59	7.21e-89	1.29e-87	Adamts12	a disintegrin-like and metallopeptidase (reprolysin type) with thrombospondin type 1 motif, 12
chr4	72200440	72201469	1030	*	11.27	6.69	4.58	0	0	Tle1	transducin-like enhancer of split 1
chr13	118386740	118387482	743	*	9.88	5.3	4.58	0	0	Mrps30	mitochondrial ribosomal protein S30
chrX	85776380	85777080	701	*	10.42	5.83	4.58	0	0	Gk	glycerol kinase
chr6	13677585	13678330	746	*	10.8	6.22	4.58	0	0	Bmt2	base methyltransferase of 25S rRNA 2
chr17	72836166	72836834	669	*	10.98	6.4	4.58	0	0	Ypel5	yippee like 5
chr9	94537936	94538987	1052	*	11.18	6.6	4.58	0	0	1190002N15Rik	RIKEN cDNA 1190002N15 gene
chr2	23039966	23040685	720	*	9.97	5.39	4.58	0	0	Abi1	abl-interactor 1
chr15	44618728	44619814	1087	*	11.58	7	4.58	0	0	Ebag9	estrogen receptor-binding fragment-associated gene 9
chr1	4786011	4786181	171	*	7.4	2.82	4.58	1.3e-87	2.3e-86	Mrpl15	mitochondrial ribosomal protein L15
chr1	81076331	81076582	252	*	7.4	2.82	4.58	1.3e-87	2.3e-86	Nyap2	neuronal tyrosine-phophorylated phosphoinositide 3-kinase adaptor 2
chr3	50004051	50004151	101	*	7.4	2.82	4.58	1.3e-87	2.3e-86	Pcdh18	protocadherin 18
chr16	74191763	74191866	104	*	6.92	2.33	4.58	1.79e-63	2.42e-62	Mir691	microRNA 691
chr1	46853238	46854167	930	*	11.18	6.61	4.57	0	0	Slc39a10	solute carrier family 39 (zinc transporter), member 10
chr16	52031379	52032008	630	*	10.45	5.88	4.57	0	0	Cblb	Casitas B-lineage lymphoma b
chr7	6728156	6729036	881	*	11.12	6.55	4.57	0	0	Peg3	paternally expressed 3
chr5	8622100	8623353	1254	*	11.11	6.54	4.57	0	0	Rundc3b	RUN domain containing 3B
chr12	78748579	78749263	685	*	10.7	6.13	4.57	0	0	Mpp5	membrane protein, palmitoylated 5 (MAGUK p55 subfamily member 5)
chr4	89310895	89311149	255	*	8.17	3.6	4.57	6.79e-148	1.91e-146	Cdkn2b	cyclin dependent kinase inhibitor 2B
chr3	8971697	8971938	242	*	8.11	3.54	4.57	7.21e-142	1.94e-140	Tpd52	tumor protein D52
chr15	69923881	69924011	131	*	7.67	3.1	4.57	1.06e-105	2.17e-104	Gm19782	predicted gene, 19782
chr12	91589820	91590347	528	*	10.12	5.55	4.56	0	0	Gtf2a1	general transcription factor II A, 1
chr2	136891087	136891705	619	*	10.51	5.96	4.56	0	0	Slx4ip	SLX4 interacting protein
chr2	13573269	13574037	769	*	9.62	5.06	4.56	0	0	Vim	vimentin
chr16	75766695	75767204	510	*	10.08	5.52	4.56	0	0	Hspa13	heat shock protein 70 family, member 13
chr8	67818183	67818434	252	*	7.66	3.1	4.56	1.9e-104	3.87e-103	Psd3	pleckstrin and Sec7 domain containing 3
chr6	56923464	56923564	101	*	6.74	2.18	4.56	3.55e-56	4.35e-55	Nt5c3	5'-nucleotidase, cytosolic III
chr14	117013091	117013208	118	*	6.16	1.6	4.56	4.88e-38	4.51e-37	Gpc6	glypican 6
chr7	7276710	7276810	101	*	5.89	1.33	4.56	5.55e-32	4.56e-31	Vmn2r29	vomeronasal 2, receptor 29
chr3	110013611	110013711	101	*	3.57	-0.99	4.56	1.41e-07	5.78e-07	Ntng1	netrin G1
chr5	53595719	53595819	101	*	3.57	-0.99	4.56	1.41e-07	5.78e-07	Rbpj	recombination signal binding protein for immunoglobulin kappa J region
chr6	112860258	112860446	189	*	3.57	-0.99	4.56	1.41e-07	5.78e-07	Srgap3	SLIT-ROBO Rho GTPase activating protein 3
chrX	37249492	37249592	101	*	3.57	-0.99	4.56	1.41e-07	5.78e-07	Rhox3a	reproductive homeobox 3A
chrX	136033214	136033462	249	*	3.57	-0.99	4.56	1.41e-07	5.78e-07	Arxes1	adipocyte-related X-chromosome expressed sequence 1
chrX	136138904	136139142	239	*	3.57	-0.99	4.56	1.41e-07	5.78e-07	Bex4	brain expressed X-linked 4
chr17	56078918	56079935	1018	*	11.28	6.73	4.55	0	0	Hdgfl2	HDGF like 2
chr13	8885431	8886036	606	*	10.68	6.13	4.55	0	0	Idi1	isopentenyl-diphosphate delta isomerase
chr16	57121239	57121821	583	*	10.67	6.12	4.55	0	0	Tomm70a	translocase of outer mitochondrial membrane 70A
chr1	9700060	9700873	814	*	10.59	6.04	4.55	0	0	Mybl1	myeloblastosis oncogene-like 1
chr6	8509030	8509954	925	*	10.99	6.44	4.55	0	0	A430035B10Rik	RIKEN cDNA A430035B10 gene
chr3	65392505	65392853	349	*	9.67	5.12	4.55	0	0	Ssr3	signal sequence receptor, gamma
chr1	82283127	82283519	393	*	9.71	5.16	4.55	0	0	Irs1	insulin receptor substrate 1
chr13	78201365	78201838	474	*	9.21	4.66	4.55	5.52e-302	3.95e-300	Nr2f1	nuclear receptor subfamily 2, group F, member 1
chr6	17797508	17797740	233	*	8.77	4.22	4.55	1.9e-222	8.65e-221	St7	suppression of tumorigenicity 7
chr6	40471262	40471511	250	*	8.74	4.18	4.55	1.12e-217	4.99e-216	Ssbp1	single-stranded DNA binding protein 1
chrX	16618452	16618717	266	*	8.69	4.14	4.55	1.18e-211	5.06e-210	Maoa	monoamine oxidase A
chr17	62883153	62883258	106	*	7.73	3.18	4.55	3.18e-109	6.74e-108	Efna5	ephrin A5
chr7	7298184	7299086	903	*	10.85	6.31	4.54	0	0	Clcn4	chloride channel, voltage-sensitive 4
chr18	45558432	45558733	302	*	9.58	5.04	4.54	0	0	Kcnn2	potassium intermediate/small conductance calcium-activated channel, subfamily N, member 2
chr6	66535023	66535792	770	*	10.52	5.98	4.54	0	0	Mad2l1	MAD2 mitotic arrest deficient-like 1
chr18	45896867	45897027	161	*	8.46	3.92	4.54	2.76e-180	9.71e-179	A330093E20Rik	RIKEN cDNA A330093E20 gene
chr6	138420073	138420244	172	*	7.56	3.01	4.54	3.65e-97	7e-96	Lmo3	LIM domain only 3
chr11	12037340	12037501	162	*	7.46	2.92	4.54	3.92e-91	7.13e-90	Grb10	growth factor receptor bound protein 10
chr13	83730761	83731682	922	*	10.3	5.77	4.53	0	0	C130071C03Rik	RIKEN cDNA C130071C03 gene
chr2	23155824	23156255	432	*	10.41	5.88	4.53	0	0	Mastl	microtubule associated serine/threonine kinase-like
chr12	3309858	3310456	599	*	10.71	6.18	4.53	0	0	Rab10	RAB10, member RAS oncogene family
chr13	23581380	23581870	491	*	9.32	4.79	4.53	0	0	Hist1h4d	histone cluster 1, H4d
chrX	98937654	98938328	675	*	9.73	5.2	4.53	0	0	Yipf6	Yip1 domain family, member 6
chr7	91262390	91262490	101	*	6.72	2.18	4.53	6.4e-55	7.68e-54	Dlg2	discs large MAGUK scaffold protein 2
chr10	53596395	53597111	717	*	10.95	6.42	4.52	0	0	Asf1a	anti-silencing function 1A histone chaperone
chr17	17624140	17625644	1505	*	11.59	7.07	4.52	0	0	Lnpep	leucyl/cystinyl aminopeptidase
chr1	143776981	143777508	528	*	10.65	6.12	4.52	0	0	Trove2	TROVE domain family, member 2
chr3	20057444	20057894	451	*	9.65	5.12	4.52	0	0	Hltf	helicase-like transcription factor
chr6	133105119	133105891	773	*	10.26	5.74	4.52	0	0	Smim10l1	small integral membrane protein 10 like 1
chr16	14317297	14317546	250	*	9.49	4.97	4.52	0	0	Fopnl	Fgfr1op N-terminal like
chr17	21532177	21532665	489	*	9.62	5.1	4.52	0	0	Zfp52	zinc finger protein 52
chrX	151802955	151803426	472	*	9.84	5.32	4.52	0	0	Huwe1	HECT, UBA and WWE domain containing 1
chr5	19226437	19226999	563	*	10.09	5.57	4.52	0	0	4921504A21Rik	RIKEN cDNA 4921504A21 gene
chr9	82975652	82975973	322	*	9.53	5.01	4.52	0	0	Phip	pleckstrin homology domain interacting protein
chr10	112928674	112929156	483	*	9.76	5.24	4.52	0	0	Atxn7l3b	ataxin 7-like 3B
chr14	105897023	105897536	514	*	10.22	5.7	4.52	0	0	Spry2	sprouty RTK signaling antagonist 2
chr2	76647857	76648567	711	*	10.81	6.29	4.52	0	0	Prkra	protein kinase, interferon inducible double stranded RNA dependent activator
chr6	67266721	67267101	381	*	10.28	5.77	4.52	0	0	Serbp1	serpine1 mRNA binding protein 1
chr16	52031079	52031313	235	*	9.21	4.69	4.52	2.99e-299	2.11e-297	Cblb	Casitas B-lineage lymphoma b
chr3	32529320	32529576	257	*	9.18	4.66	4.52	3.14e-293	2.15e-291	Mfn1	mitofusin 1
chr6	4086937	4087097	161	*	8.67	4.14	4.52	1.19e-206	4.95e-205	Bet1	Bet1 golgi vesicular membrane trafficking protein
chr1	174501684	174501849	166	*	8.44	3.92	4.52	1.56e-176	5.37e-175	Fmn2	formin 2
chr4	35845351	35845592	242	*	8.29	3.77	4.52	1.04e-159	3.19e-158	Lingo2	leucine rich repeat and Ig domain containing 2
chr6	61296293	61296570	278	*	7.86	3.33	4.52	8.91e-119	2.04e-117	A730020E08Rik	RIKEN cDNA A730020E08 gene
chrX	113185451	113185639	189	*	7.62	3.1	4.52	1.09e-100	2.15e-99	Chm	choroidermia (RAB escort protein 1)
chr1	144177654	144177754	101	*	6.12	1.6	4.52	8.82e-37	7.98e-36	Rgs13	regulator of G-protein signaling 13
chr10	23787093	23787479	387	*	9.79	5.28	4.51	0	0	Rps12	ribosomal protein S12
chrX	164419407	164419897	491	*	9.79	5.28	4.51	0	0	Piga	phosphatidylinositol glycan anchor biosynthesis, class A
chr3	19894539	19894892	354	*	10.05	5.54	4.51	0	0	4632415L05Rik	RRS1 ribosome biogenesis regulator homolog pseudogene
chr2	66256550	66256874	325	*	9.76	5.24	4.51	0	0	Ttc21b	tetratricopeptide repeat domain 21B
chr18	7868968	7869368	401	*	9.66	5.14	4.51	0	0	Wac	WW domain containing adaptor with coiled-coil
chr1	9943899	9944287	389	*	9.79	5.28	4.51	0	0	Snhg6	small nucleolar RNA host gene 6
chr3	32708262	32709036	775	*	10.87	6.36	4.51	0	0	Actl6a	actin-like 6A
chr1	4857410	4857864	455	*	10.18	5.67	4.51	0	0	Tcea1	transcription elongation factor A (SII) 1
chr1	66700633	66700937	305	*	9.52	5.01	4.51	0	0	Rpe	ribulose-5-phosphate-3-epimerase
chr19	14435802	14436079	278	*	8.11	3.6	4.51	2.2e-140	5.87e-139	Gm8630	predicted gene 8630
chr14	98122925	98123146	222	*	7.92	3.41	4.51	1.49e-123	3.54e-122	Dach1	dachshund family transcription factor 1
chr18	88971913	88972096	184	*	7.92	3.41	4.51	1.49e-123	3.54e-122	Mir6359	microRNA 6359
chr2	93957621	93957808	188	*	7.85	3.33	4.51	1.59e-117	3.59e-116	Gm13889	predicted gene 13889
chrX	108832806	108832922	117	*	6.99	2.47	4.51	9.58e-66	1.33e-64	Brwd3	bromodomain and WD repeat domain containing 3
chr1	119053916	119054024	109	*	6.85	2.33	4.51	1.04e-59	1.34e-58	Gli2	GLI-Kruppel family member GLI2
chr17	62883480	62883585	106	*	5.85	1.33	4.51	1.01e-30	8.07e-30	Efna5	ephrin A5
chr12	118301050	118302680	1631	*	11.88	7.38	4.5	0	0	Sp4	trans-acting transcription factor 4
chr17	20944850	20945926	1077	*	11.58	7.08	4.5	0	0	Ppp2r1a	protein phosphatase 2, regulatory subunit A, alpha
chr14	45219228	45220329	1102	*	11.31	6.81	4.5	0	0	Txndc16	thioredoxin domain containing 16
chr15	6708040	6708491	452	*	9.87	5.37	4.5	0	0	Rictor	RPTOR independent companion of MTOR, complex 2
chr3	133309968	133310274	307	*	9.51	5.01	4.5	0	0	Ppa2	pyrophosphatase (inorganic) 2
chr15	3582961	3583656	696	*	10.05	5.55	4.5	0	0	Ghr	growth hormone receptor
chr6	108065202	108065608	407	*	9.92	5.42	4.5	0	0	Setmar	SET domain without mariner transposase fusion
chr7	24112078	24112447	370	*	9.39	4.9	4.5	0	0	Zfp112	zinc finger protein 112
chr9	81863507	81863780	274	*	9.19	4.69	4.5	2.95e-294	2.03e-292	Mei4	meiotic double-stranded break formation protein 4
chr11	26387373	26387575	203	*	8.56	4.06	4.5	7.41e-191	2.78e-189	Fancl	Fanconi anemia, complementation group L
chr7	84679328	84679570	243	*	8.51	4.01	4.5	7.81e-185	2.82e-183	Zfand6	zinc finger, AN1-type domain 6
chr9	88547956	88548156	201	*	8.16	3.66	4.5	3.68e-145	1.01e-143	Zfp949	zinc finger protein 949
chrX	71051934	71052100	167	*	7.83	3.33	4.5	2.81e-116	6.31e-115	Mamld1	mastermind-like domain containing 1
chrX	107816151	107816251	101	*	6.69	2.18	4.5	1.15e-53	1.36e-52	2610002M06Rik	RIKEN cDNA 2610002M06 gene
chr1	125760900	125761021	122	*	6.51	2.01	4.5	1.26e-47	1.37e-46	Gpr39	G protein-coupled receptor 39
chrX	153237729	153237829	101	*	6.51	2.01	4.5	1.26e-47	1.37e-46	Klf8	Kruppel-like factor 8
chr3	7366503	7366903	401	*	9.46	4.97	4.49	0	0	Pkia	protein kinase inhibitor, alpha
chr12	64917654	64918298	645	*	10.35	5.86	4.49	0	0	Gm527	predicted gene 527
chr8	4612988	4613242	255	*	9.43	4.94	4.49	0	0	Zfp958	zinc finger protein 958
chr2	48949143	48950120	978	*	11.05	6.57	4.49	0	0	Orc4	origin recognition complex, subunit 4
chr2	14074019	14074309	291	*	9.57	5.08	4.49	0	0	Stam	signal transducing adaptor molecule (SH3 domain and ITAM motif) 1
chr6	149408769	149409210	442	*	9.88	5.39	4.49	0	0	Bicd1	BICD cargo adaptor 1
chr5	109557260	109558134	875	*	10.86	6.37	4.49	0	0	Crlf2	cytokine receptor-like factor 2
chr3	114030225	114030735	511	*	9.56	5.08	4.49	0	0	Col11a1	collagen, type XI, alpha 1
chrX	77509147	77509421	275	*	8.96	4.47	4.49	7.29e-251	3.94e-249	Tbl1x	transducin (beta)-like 1 X-linked
chr1	6729254	6729485	232	*	8.86	4.37	4.49	2.71e-235	1.33e-233	St18	suppression of tumorigenicity 18
chr4	28814820	28815209	390	*	8.79	4.3	4.49	3e-223	1.37e-221	Epha7	Eph receptor A7
chr3	116968657	116968874	218	*	8.72	4.22	4.49	1.88e-212	8.1e-211	Palmd	palmdelphin
chr17	56509835	56509973	139	*	8.21	3.71	4.49	6.15e-150	1.76e-148	Znrf4	zinc and ring finger 4
chr14	98073523	98073623	101	*	7.31	2.82	4.49	2.39e-81	3.95e-80	Dach1	dachshund family transcription factor 1
chr17	81669074	81669288	215	*	6.96	2.47	4.49	1.71e-64	2.34e-63	Slc8a1	solute carrier family 8 (sodium/calcium exchanger), member 1
chr15	18821636	18821736	101	*	6.82	2.33	4.49	1.86e-58	2.35e-57	Cdh10	cadherin 10
chr17	55445131	55445253	123	*	6.82	2.33	4.49	1.86e-58	2.35e-57	St6gal2	beta galactoside alpha 2,6 sialyltransferase 2
chr3	108562821	108562924	104	*	6.82	2.33	4.49	1.86e-58	2.35e-57	Tmem167b	transmembrane protein 167B
chrX	23364923	23365034	112	*	6.82	2.33	4.49	1.86e-58	2.35e-57	Klhl13	kelch-like 13
chr18	9449713	9450544	832	*	11.08	6.6	4.48	0	0	Ccny	cyclin Y
chr16	48993660	48994281	622	*	10.48	6	4.48	0	0	Dzip3	DAZ interacting protein 3, zinc finger
chr5	52833732	52834264	533	*	10.44	5.96	4.48	0	0	Anapc4	anaphase promoting complex subunit 4
chr18	88893912	88894633	722	*	10.2	5.71	4.48	0	0	Socs6	suppressor of cytokine signaling 6
chr11	23255281	23256166	886	*	11.49	7.01	4.48	0	0	Xpo1	exportin 1
chr1	105663609	105664183	575	*	10.52	6.04	4.48	0	0	Pign	phosphatidylinositol glycan anchor biosynthesis, class N
chr10	28074634	28074995	362	*	9.76	5.28	4.48	0	0	Ptprk	protein tyrosine phosphatase, receptor type, K
chr3	57735831	57736188	358	*	9.79	5.32	4.48	0	0	Rnf13	ring finger protein 13
chr18	49832262	49832778	517	*	10.32	5.85	4.48	0	0	Dmxl1	Dmx-like 1
chr13	117602182	117602622	441	*	9.49	5.01	4.48	0	0	Hcn1	hyperpolarization-activated, cyclic nucleotide-gated K+ 1
chr10	53629698	53630293	596	*	10.48	6	4.48	0	0	Mcm9	minichromosome maintenance 9 homologous recombination repair factor
chr6	134928346	134928906	561	*	9.44	4.97	4.48	0	0	Lockd	lncRNA downstream of Cdkn1b
chr10	33951197	33951358	162	*	8.78	4.3	4.48	9.32e-221	4.22e-219	Zup1	zinc finger containing ubiquitin peptidase 1
chr6	99485746	99485924	179	*	8.14	3.66	4.48	1.15e-142	3.12e-141	Foxp1	forkhead box P1
chrX	93832185	93832291	107	*	8.14	3.66	4.48	1.15e-142	3.12e-141	Pdk3	pyruvate dehydrogenase kinase, isoenzyme 3
chr2	105282593	105282727	135	*	7.07	2.6	4.48	2.79e-69	4.05e-68	Them7	thioesterase superfamily member 7
chr10	29217651	29217817	167	*	6.66	2.18	4.48	2.04e-52	2.37e-51	9330159F19Rik	RIKEN cDNA 9330159F19 gene
chr1	157508045	157508145	101	*	5.07	0.6	4.48	1.41e-18	8.51e-18	Sec16b	SEC16 homolog B (S. cerevisiae)
chr2	45024884	45024984	101	*	5.07	0.6	4.48	1.41e-18	8.51e-18	Mir5129	microRNA 5129
chr19	18670563	18671347	785	*	10.65	6.17	4.47	0	0	Carnmt1	carnosine N-methyltransferase 1
chr17	55891655	55892220	566	*	9.55	5.08	4.47	0	0	Zfp959	zinc finger protein 959
chr3	37419068	37420380	1313	*	11.34	6.86	4.47	0	0	Nudt6	nudix (nucleoside diphosphate linked moiety X)-type motif 6
chr1	106171152	106172143	992	*	11.28	6.81	4.47	0	0	Gm20753	predicted gene, 20753
chr17	53478801	53479576	776	*	11	6.53	4.47	0	0	Rab5a	RAB5A, member RAS oncogene family
chr10	30842619	30843244	626	*	10.27	5.81	4.47	0	0	Hey2	hairy/enhancer-of-split related with YRPW motif 2
chrX	95166278	95166688	411	*	9.13	4.66	4.47	9.26e-281	5.99e-279	Arhgef9	CDC42 guanine nucleotide exchange factor (GEF) 9
chr9	87255462	87255672	211	*	8.91	4.44	4.47	2.37e-242	1.21e-240	Cep162	centrosomal protein 162
chr8	40331242	40331430	189	*	7.94	3.47	4.47	1.37e-124	3.28e-123	Micu3	mitochondrial calcium uptake family, member 3
chrX	38634820	38634955	136	*	7.94	3.47	4.47	1.37e-124	3.28e-123	C1galt1c1	C1GALT1-specific chaperone 1
chr1	138856460	138856700	241	*	7.29	2.82	4.47	4.23e-80	6.89e-79	2310009B15Rik	RIKEN cDNA 2310009B15 gene
chr13	21831874	21832329	456	*	7.29	2.82	4.47	4.23e-80	6.89e-79	Hist1h4n	histone cluster 1, H4n
chr12	119239140	119239240	101	*	6.94	2.47	4.47	3.03e-63	4.07e-62	Itgb8	integrin beta 8
chr5	45628098	45628198	101	*	6.94	2.47	4.47	3.03e-63	4.07e-62	9630001P10Rik	RIKEN cDNA 9630001P10 gene
chr9	4375824	4375933	110	*	6.48	2.01	4.47	2.25e-46	2.4e-45	Msantd4	Myb/SANT-like DNA-binding domain containing 4 with coiled-coils
chrX	8096405	8096697	293	*	6.48	2.01	4.47	2.25e-46	2.4e-45	Gm6787	proteasome (prosome, macropain) subunit, beta type 7 pseudogene
chrX	36817192	36817292	101	*	6.48	2.01	4.47	2.25e-46	2.4e-45	Mdrl	mitochondrial dynamic related lncRNA
chrX	153497853	153498492	640	*	9.97	5.5	4.46	0	0	Ubqln2	ubiquilin 2
chr18	10181678	10182506	829	*	10.85	6.39	4.46	0	0	Rock1	Rho-associated coiled-coil containing protein kinase 1
chr1	95667374	95667975	602	*	9.79	5.33	4.46	0	0	St8sia4	ST8 alpha-N-acetyl-neuraminide alpha-2,8-sialyltransferase 4
chr18	31633712	31635437	1726	*	12.39	7.93	4.46	0	0	Sap130	Sin3A associated protein
chr3	135437899	135438530	632	*	11.04	6.58	4.46	0	0	Ube2d3	ubiquitin-conjugating enzyme E2D 3
chr16	85800759	85801098	340	*	9	4.54	4.46	1.12e-256	6.21e-255	Adamts1	a disintegrin-like and metallopeptidase (reprolysin type) with thrombospondin type 1 motif, 1
chr9	78108986	78109190	205	*	8.79	4.33	4.46	4.82e-223	2.2e-221	Fbxo9	f-box protein 9
chr3	144719223	144719370	148	*	7.65	3.18	4.46	1e-101	1.99e-100	Sh3glb1	SH3-domain GRB2-like B1 (endophilin)
chr15	65787186	65787292	107	*	7.38	2.92	4.46	6.95e-85	1.19e-83	Efr3a	EFR3 homolog A
chr14	79772210	79772310	101	*	7.18	2.71	4.46	4.56e-74	6.97e-73	Pcdh8	protocadherin 8
chr2	114655093	114655193	101	*	6.79	2.33	4.46	3.3e-57	4.1e-56	Dph6	diphthamine biosynthesis 6
chr4	89310621	89310721	101	*	6.79	2.33	4.46	3.3e-57	4.1e-56	Cdkn2b	cyclin dependent kinase inhibitor 2B
chr5	88764834	88765262	429	*	10.48	6.02	4.45	0	0	Dck	deoxycytidine kinase
chrX	160994560	160995202	643	*	10.11	5.66	4.45	0	0	Cdkl5	cyclin-dependent kinase-like 5
chr3	16182823	16183814	992	*	10.79	6.33	4.45	0	0	Ythdf3	YTH N6-methyladenosine RNA binding protein 3
chr13	81783374	81783996	623	*	10.45	6	4.45	0	0	Cetn3	centrin 3
chr1	164307415	164307894	480	*	10.07	5.61	4.45	0	0	Blzf1	basic leucine zipper nuclear factor 1
chr6	70844069	70844820	752	*	10.9	6.45	4.45	0	0	Eif2ak3	eukaryotic translation initiation factor 2 alpha kinase 3
chr4	53011535	53012385	851	*	10.81	6.36	4.45	0	0	Nipsnap3b	nipsnap homolog 3B
chr12	59218965	59220000	1036	*	11.23	6.78	4.45	0	0	Fbxo33	F-box protein 33
chr16	46496605	46497637	1033	*	10.82	6.37	4.45	0	0	Nectin3	nectin cell adhesion molecule 3
chr18	43687497	43687962	466	*	9.35	4.9	4.45	0	0	Jakmip2	janus kinase and microtubule interacting protein 2
chr10	72654622	72654956	335	*	9.55	5.1	4.45	0	0	Zwint	ZW10 interactor
chr5	9161289	9162127	839	*	10.85	6.41	4.45	0	0	Dmtf1	cyclin D binding myb-like transcription factor 1
chr2	136891898	136892277	380	*	9.59	5.14	4.45	0	0	Slx4ip	SLX4 interacting protein
chr6	8258971	8259413	443	*	10.05	5.6	4.45	0	0	Rpa3	replication protein A3
chr3	33800005	33800278	274	*	9.3	4.85	4.45	1.9699999999239e-315	1.52000000001427e-313	Ttc14	tetratricopeptide repeat domain 14
chrX	60404539	60404943	405	*	8.89	4.44	4.45	2.25e-237	1.12e-235	Atp11c	ATPase, class VI, type 11C
chr2	57181686	57181903	218	*	8.37	3.92	4.45	1.47e-166	4.72e-165	BB557941	expressed sequence BB557941
chrX	111463364	111463533	170	*	8.32	3.87	4.45	1.55e-160	4.78e-159	Rps6ka6	ribosomal protein S6 kinase polypeptide 6
chr13	23543414	23543574	161	*	8.27	3.82	4.45	9.33e-156	2.78e-154	Hist1h2bh	histone cluster 1, H2bh
chr1	30949272	30950248	977	*	10.96	6.51	4.44	0	0	Ptp4a1	protein tyrosine phosphatase 4a1
chr9	36767525	36768133	609	*	10.91	6.46	4.44	0	0	Stt3a	STT3, subunit of the oligosaccharyltransferase complex, homolog A (S. cerevisiae)
chr7	41632871	41634003	1133	*	11.06	6.62	4.44	0	0	Zfp788	zinc finger protein 788
chr6	57535433	57535845	413	*	9.7	5.26	4.44	0	0	Ppm1k	protein phosphatase 1K (PP2C domain containing)
chr10	45577688	45578253	566	*	10.11	5.67	4.44	0	0	Hace1	HECT domain and ankyrin repeat containing, E3 ubiquitin protein ligase 1
chr7	92741166	92741769	604	*	10.45	6.01	4.44	0	0	4632427E13Rik	RIKEN cDNA 4632427E13 gene
chr11	21090939	21091607	669	*	10.36	5.92	4.44	0	0	Peli1	pellino 1
chrX	162759913	162760550	638	*	10	5.57	4.44	0	0	Rbbp7	retinoblastoma binding protein 7, chromatin remodeling factor
chr18	10029956	10030223	268	*	9.29	4.85	4.44	1.05000000000012e-311	7.95999999999999e-310	Usp14	ubiquitin specific peptidase 14
chr13	83729422	83729818	397	*	9.15	4.71	4.44	4.28e-284	2.8e-282	C130071C03Rik	RIKEN cDNA C130071C03 gene
chr11	11461907	11462147	241	*	8.88	4.44	4.44	3.93e-236	1.95e-234	Zpbp	zona pellucida binding protein
chrX_GL456233_random	39103	39318	216	*	8.81	4.37	4.44	2.47e-225	1.14e-223	Vamp7	vesicle-associated membrane protein 7
chr11	11461611	11461816	206	*	8.16	3.71	4.44	1.04e-143	2.84e-142	Zpbp	zona pellucida binding protein
chr3	26641576	26641727	152	*	7.98	3.54	4.44	7.01e-127	1.7e-125	Spata16	spermatogenesis associated 16
chr4	6365212	6365794	583	*	9.78	5.35	4.43	0	0	Sdcbp	syndecan binding protein
chr5	150665509	150666026	518	*	10.35	5.92	4.43	0	0	N4bp2l2	NEDD4 binding protein 2-like 2
chr1	10039571	10040244	674	*	10.03	5.6	4.43	0	0	Cspp1	centrosome and spindle pole associated protein 1
chr3	20034829	20035427	599	*	9.83	5.41	4.43	0	0	Hps3	HPS3, biogenesis of lysosomal organelles complex 2 subunit 1
chr13	21721477	21722317	841	*	9.44	5.01	4.43	0	0	Hist1h2bm	histone cluster 1, H2bm
chr16	72699418	72699723	306	*	8.83	4.41	4.43	1.25e-227	5.9e-226	Robo1	roundabout guidance receptor 1
chr3	127633035	127633260	226	*	8.2	3.77	4.43	3.01e-147	8.41e-146	Neurog2	neurogenin 2
chr17	62882926	62883075	150	*	8.15	3.71	4.43	1.82e-142	4.92e-141	Efna5	ephrin A5
chr10	17722722	17722956	235	*	8.03	3.6	4.43	1.16e-131	2.91e-130	Cited2	Cbp/p300-interacting transactivator, with Glu/Asp-rich carboxy-terminal domain, 2
chr15	60822864	60822999	136	*	7.45	3.01	4.43	2e-88	3.56e-87	9930014A18Rik	RIKEN cDNA 9930014A18 gene
chr14	17722944	17723044	101	*	7.03	2.6	4.43	8.68e-67	1.22e-65	Thrb	thyroid hormone receptor beta
chr13	80885107	80885207	101	*	6.77	2.33	4.43	5.83e-56	7.11e-55	Arrdc3	arrestin domain containing 3
chr3	73053730	73053865	136	*	6.77	2.33	4.43	5.83e-56	7.11e-55	Slitrk3	SLIT and NTRK-like family, member 3
chrX	129773721	129773821	101	*	6.45	2.01	4.43	3.99e-45	4.17e-44	Diaph2	diaphanous related formin 2
chr13	8527338	8527438	101	*	4.45	0.01	4.43	1.81e-12	9.12e-12	Adarb2	adenosine deaminase, RNA-specific, B2
chr13	62559137	62559237	101	*	4.45	0.01	4.43	1.81e-12	9.12e-12	Zfp934	zinc finger protein 934
chr4	22487917	22488927	1011	*	10.94	6.51	4.42	0	0	Pou3f2	POU domain, class 3, transcription factor 2
chr18	3336956	3338092	1137	*	11.53	7.11	4.42	0	0	Crem	cAMP responsive element modulator
chr12	3364977	3365402	426	*	9.72	5.3	4.42	0	0	Kif3c	kinesin family member 3C
chr12	116047491	116048071	581	*	10.27	5.85	4.42	0	0	Zfp386	zinc finger protein 386 (Kruppel-like)
chr6	59208610	59209321	712	*	10.24	5.82	4.42	0	0	Tigd2	tigger transposable element derived 2
chr5	21424635	21424980	346	*	9.5	5.08	4.42	0	0	Ccdc146	coiled-coil domain containing 146
chrX	56597876	56598294	419	*	9.34	4.92	4.42	1.48219693752374e-323	1.20057951939423e-321	Mmgt1	membrane magnesium transporter 1
chr8	65617923	65618226	304	*	9.19	4.77	4.42	3.62e-291	2.44e-289	2020-03-01	membrane-associated ring finger (C3HC4) 1
chr11	29130594	29130865	272	*	9.07	4.66	4.42	2.46e-268	1.47e-266	Pnpt1	polyribonucleotide nucleotidyltransferase 1
chr2	106650286	106650533	248	*	8.68	4.26	4.42	8.61e-205	3.53e-203	BB218582	expressed sequence BB218582
chr14	98169797	98170177	381	*	8.64	4.22	4.42	9.01e-199	3.56e-197	Dach1	dachshund family transcription factor 1
chr16	57496525	57496818	294	*	8.43	4.01	4.42	2.16e-172	7.22e-171	Filip1l	filamin A interacting protein 1-like
chr17	80969741	80969912	172	*	8.02	3.6	4.42	2.02e-130	5.03e-129	Tmem178	transmembrane protein 178
chrX	8132807	8132925	119	*	7.6	3.18	4.42	5.39e-98	1.04e-96	Wdr13	WD repeat domain 13
chrX	112600999	112601100	102	*	6.89	2.47	4.42	9.41e-61	1.22e-59	Zfp711	zinc finger protein 711
chr17	64331724	64332630	907	*	11.38	6.97	4.41	0	0	Pja2	praja ring finger ubiquitin ligase 2
chr7	90442554	90443069	516	*	9.8	5.39	4.41	0	0	Crebzf	CREB/ATF bZIP transcription factor
chr13	6547685	6548505	821	*	10.7	6.29	4.41	0	0	Pitrm1	pitrilysin metallepetidase 1
chr16	55934408	55935003	596	*	10.44	6.04	4.41	0	0	Cep97	centrosomal protein 97
chr16	20097381	20097687	307	*	9.83	5.42	4.41	0	0	Klhl24	kelch-like 24
chr7	90457091	90457479	389	*	9.61	5.2	4.41	0	0	Tmem126a	transmembrane protein 126A
chr6	25809166	25809478	313	*	9.57	5.16	4.41	0	0	Pot1a	protection of telomeres 1A
chrX	123103327	123103579	253	*	9.28	4.87	4.41	0	3.65e-307	Cldn34c1	claudin 34C1
chr13	65278635	65278917	283	*	9.18	4.77	4.41	1.09e-288	7.3e-287	Zfp369	zinc finger protein 369
chr13	119462559	119462859	301	*	8.98	4.57	4.41	2.79e-250	1.5e-248	4833420G17Rik	RIKEN cDNA 4833420G17 gene
chr3	30995302	30995524	223	*	8.67	4.26	4.41	1.5e-203	6.08e-202	Prkci	protein kinase C, iota
chr1	6382766	6382954	189	*	8.24	3.82	4.41	8.69e-151	2.5e-149	Alkal1	ALK and LTK ligand 1
chr15	55090425	55090582	158	*	8.23	3.82	4.41	1.51e-149	4.29e-148	Dscc1	DNA replication and sister chromatid cohesion 1
chr18	37217872	37218058	187	*	8.06	3.66	4.41	5.82e-134	1.48e-132	Pcdhb1	protocadherin beta 1
chr5	71011210	71011403	194	*	7.74	3.33	4.41	1.45e-107	3.04e-106	Gabra2	gamma-aminobutyric acid (GABA) A receptor, subunit alpha 2
chr5	45627931	45628031	101	*	7.24	2.82	4.41	2.3e-76	3.59e-75	9630001P10Rik	RIKEN cDNA 9630001P10 gene
chrX	21089533	21089633	101	*	7.01	2.6	4.41	1.52e-65	2.11e-64	Zfp300	zinc finger protein 300
chr3	100685132	100685232	101	*	6.74	2.33	4.41	1.02e-54	1.23e-53	Man1a2	mannosidase, alpha, class 1A, member 2
chr10	30843479	30843579	101	*	5.74	1.33	4.41	3.22e-28	2.46e-27	Hey2	hairy/enhancer-of-split related with YRPW motif 2
chr14	18270897	18271553	657	*	10.53	6.12	4.4	0	0	Rpl15	ribosomal protein L15
chr6	122308462	122309068	607	*	10.87	6.46	4.4	0	0	M6pr	mannose-6-phosphate receptor, cation dependent
chr3	65527668	65528545	878	*	10.67	6.27	4.4	0	0	Tiparp	TCDD-inducible poly(ADP-ribose) polymerase
chr8	79638964	79639488	525	*	10.49	6.09	4.4	0	0	Otud4	OTU domain containing 4
chr9	13826857	13828466	1610	*	11.81	7.41	4.4	0	0	Cep57	centrosomal protein 57
chr15	9140254	9140627	374	*	10.18	5.78	4.4	0	0	Skp2	S-phase kinase-associated protein 2 (p45)
chr9	88522845	88523395	551	*	9.92	5.52	4.4	0	0	Snhg5	small nucleolar RNA host gene 5
chr5	41707896	41708299	404	*	9.7	5.3	4.4	0	0	Rab28	RAB28, member RAS oncogene family
chr16	15594356	15594622	267	*	9.37	4.97	4.4	0	0	Ube2v2	ubiquitin-conjugating enzyme E2 variant 2
chr1	7088428	7089317	890	*	11.4	7	4.4	0	0	Pcmtd1	protein-L-isoaspartate (D-aspartate) O-methyltransferase domain containing 1
chr3	79567428	79568327	900	*	10.85	6.45	4.4	0	0	Fnip2	folliculin interacting protein 2
chr11	30771565	30771928	364	*	9.44	5.04	4.4	0	0	Psme4	proteasome (prosome, macropain) activator subunit 4
chr17	55712149	55712897	749	*	9.39	4.99	4.4	0	0	Pot1b	protection of telomeres 1B
chr2	150136387	150137031	645	*	9.87	5.47	4.4	0	0	Zfp120	zinc finger protein 120
chr17	78736242	78736868	627	*	10.27	5.87	4.4	0	0	Strn	striatin, calmodulin binding protein
chr5	73256368	73256975	608	*	10.17	5.77	4.4	0	0	Fryl	FRY like transcription coactivator
chr13	32338406	32338919	514	*	10.06	5.66	4.4	0	0	Gmds	GDP-mannose 4, 6-dehydratase
chr13	12394825	12395508	684	*	10.32	5.92	4.4	0	0	Heatr1	HEAT repeat containing 1
chr9	36832518	36832940	423	*	9.75	5.35	4.4	0	0	Fez1	fasciculation and elongation protein zeta 1 (zygin I)
chr1	127773816	127774276	461	*	10.33	5.93	4.4	0	0	2900009J06Rik	RIKEN cDNA 2900009J06 gene
chr3	41082747	41083714	968	*	11.18	6.78	4.4	0	0	Pgrmc2	progesterone receptor membrane component 2
chrX	99975233	99975676	444	*	9.5	5.1	4.4	0	0	Eda	ectodysplasin-A
chr13	80882811	80883497	687	*	10.2	5.81	4.4	0	0	Arrdc3	arrestin domain containing 3
chr1	5022645	5023187	543	*	9.54	5.14	4.4	0	0	Rgs20	regulator of G-protein signaling 20
chr18	22343881	22344267	387	*	9.29	4.9	4.4	4.22e-310	3.17e-308	Asxl3	additional sex combs like 3, transcriptional regulator
chr16	45742821	45743131	311	*	9.09	4.69	4.4	2.14e-269	1.28e-267	Abhd10	abhydrolase domain containing 10
chr3	132684030	132684259	230	*	8.88	4.47	4.4	1.82e-233	8.88e-232	Tbck	TBC1 domain containing kinase
chr13	67306411	67306608	198	*	8.54	4.14	4.4	1.71e-185	6.21e-184	Zfp457	zinc finger protein 457
chr2	12419336	12419534	199	*	8.37	3.97	4.4	3.94e-165	1.25e-163	Mindy3	MINDY lysine 48 deubiquitinase 3
chr4	11762364	11762464	101	*	7.59	3.18	4.4	9.39e-97	1.8e-95	Cdh17	cadherin 17
chr13	15463815	15463915	101	*	7.41	3.01	4.4	6.11e-86	1.06e-84	Gli3	GLI-Kruppel family member GLI3
chr18	88893701	88893801	101	*	6.87	2.47	4.4	1.65e-59	2.11e-58	Socs6	suppressor of cytokine signaling 6
chr15	12739557	12740289	733	*	10.66	6.27	4.39	0	0	Pdzd2	PDZ domain containing 2
chr1	16656522	16657317	796	*	10.71	6.32	4.39	0	0	Eloc	elongin C
chr6	7844456	7845085	630	*	10.62	6.23	4.39	0	0	C1galt1	core 1 synthase, glycoprotein-N-acetylgalactosamine 3-beta-galactosyltransferase, 1
chr10	20952352	20952699	348	*	9.49	5.1	4.39	0	0	Ahi1	Abelson helper integration site 1
chr1	80340421	80341187	767	*	10.87	6.48	4.39	0	0	Cul3	cullin 3
chr6	108212889	108213202	314	*	9.51	5.12	4.39	0	0	Itpr1	inositol 1,4,5-trisphosphate receptor 1
chr13	76098568	76098874	307	*	9.28	4.9	4.39	1.26e-307	9.36e-306	Arsk	arylsulfatase K
chr4	52438657	52439068	412	*	9.21	4.82	4.39	4.72e-292	3.2e-290	Smc2os	structural maintenance of chromosomes 2, opposite strand
chrX	95658334	95658508	175	*	8.31	3.92	4.39	7.15e-158	2.16e-156	Zc4h2	zinc finger, C4H2 domain containing
chr14	79879687	79879918	232	*	7.99	3.6	4.39	1.06e-126	2.58e-125	Gm10845	predicted gene 10845
chr12	65173041	65173196	156	*	7.79	3.41	4.39	4.14e-111	8.92e-110	Mis18bp1	MIS18 binding protein 1
chr3	4797004	4797160	157	*	7.73	3.33	4.39	2.52e-106	5.22e-105	1110015O18Rik	RIKEN cDNA 1110015O18 gene
chr2	67242217	67242317	101	*	5.99	1.6	4.39	4.98e-33	4.18e-32	Xirp2	xin actin-binding repeat containing 2
chr13	85288686	85289839	1154	*	11.29	6.9	4.38	0	0	Rasa1	RAS p21 protein activator 1
chr10	115384178	115385109	932	*	10.94	6.56	4.38	0	0	Thap2	THAP domain containing, apoptosis associated protein 2
chr7	56049865	56050404	540	*	10.27	5.88	4.38	0	0	Herc2	HECT and RLD domain containing E3 ubiquitin protein ligase 2
chr3	133091735	133092250	516	*	9.97	5.58	4.38	0	0	Gstcd	glutathione S-transferase, C-terminal domain containing
chr13	17804717	17805747	1031	*	11.14	6.76	4.38	0	0	Cdk13	cyclin-dependent kinase 13
chr2	173659433	173659953	521	*	10.58	6.2	4.38	0	0	Ppp4r1l-ps	protein phosphatase 4, regulatory subunit 1-like, pseudogene
chr3	7503307	7503748	442	*	9.84	5.46	4.38	0	0	Zc2hc1a	zinc finger, C2HC-type containing 1A
chr8	22166109	22166656	548	*	9.84	5.46	4.38	0	0	Nek3	NIMA (never in mitosis gene a)-related expressed kinase 3
chr9	83924831	83925287	457	*	9.8	5.42	4.38	0	0	Bckdhb	branched chain ketoacid dehydrogenase E1, beta polypeptide
chr16	45158557	45158983	427	*	10.18	5.81	4.38	0	0	Slc35a5	solute carrier family 35, member A5
chr14	122534026	122534355	330	*	9.52	5.14	4.38	0	0	Pcca	propionyl-Coenzyme A carboxylase, alpha polypeptide
chr4	20041833	20042156	324	*	9.25	4.87	4.38	2.25e-300	1.6e-298	Ggh	gamma-glutamyl hydrolase
chr17	21650385	21650680	296	*	9.01	4.63	4.38	6.89e-255	3.8e-253	Zfp983	zinc finger protein 983
chr1	51915142	51915393	252	*	8.91	4.54	4.38	4.47e-238	2.24e-236	Myo1b	myosin IB
chr6	14901172	14901483	312	*	8.68	4.3	4.38	2.23e-203	9.05e-202	Foxp2	forkhead box P2
chr13	19619734	19619909	176	*	8.4	4.01	4.38	1.95e-167	6.3e-166	Epdr1	ependymin related protein 1 (zebrafish)
chr13	104286918	104287091	174	*	8.3	3.92	4.38	1.24e-156	3.71e-155	Adamts6	a disintegrin-like and metallopeptidase (reprolysin type) with thrombospondin type 1 motif, 6
chrX	120290256	120290374	119	*	7.4	3.01	4.38	1.06e-84	1.81e-83	Pcdh11x	protocadherin 11 X-linked
chrX	139998499	139998641	143	*	7.1	2.71	4.38	4.29e-69	6.22e-68	Rbm41	RNA binding motif protein 41
chr7	75295609	75295709	101	*	6.2	1.82	4.38	7.78e-38	7.16e-37	Sv2b	synaptic vesicle glycoprotein 2 b
chr5	86803935	86804841	907	*	10.94	6.57	4.37	0	0	Ythdc1	YTH domain containing 1
chr6	56714613	56715573	961	*	10.87	6.5	4.37	0	0	Avl9	AVL9 cell migration associated
chr6	24664500	24665313	814	*	10.99	6.62	4.37	0	0	Wasl	Wiskott-Aldrich syndrome-like (human)
chr1	45794991	45795580	590	*	10.33	5.96	4.37	0	0	Wdr75	WD repeat domain 75
chr8	80739028	80739958	931	*	10.42	6.05	4.37	0	0	Smarca5	SWI/SNF related, matrix associated, actin dependent regulator of chromatin, subfamily a, member 5
chr2	94157764	94158424	661	*	10.97	6.6	4.37	0	0	Hsd17b12	hydroxysteroid (17-beta) dehydrogenase 12
chr10	81137271	81137849	579	*	10.1	5.73	4.37	0	0	Zbtb7a	zinc finger and BTB domain containing 7a
chr13	92610845	92611234	390	*	9.59	5.22	4.37	0	0	Serinc5	serine incorporator 5
chr2	148732192	148732828	637	*	9.89	5.52	4.37	0	0	Napb	N-ethylmaleimide sensitive fusion protein attachment protein beta
chr12	69158778	69159622	845	*	10.34	5.98	4.37	0	0	Rps29	ribosomal protein S29
chr15	51865359	51865721	363	*	9.38	5.01	4.37	0	0	Eif3h	eukaryotic translation initiation factor 3, subunit H
chr13	103921542	103921945	404	*	9.31	4.94	4.37	1.78000000001476e-313	1.35999999999979e-311	Erbin	Erbb2 interacting protein
chr1	6214837	6215130	294	*	9.05	4.69	4.37	5.64e-262	3.25e-260	Rb1cc1	RB1-inducible coiled-coil 1
chr10	52690320	52690576	257	*	8.97	4.6	4.37	1.23e-247	6.51e-246	Slc35f1	solute carrier family 35, member F1
chr16	87354390	87354583	194	*	8.91	4.54	4.37	7.7e-237	3.83e-235	N6amt1	N-6 adenine-specific DNA methyltransferase 1 (putative)
chr13	23575650	23576080	431	*	8.29	3.92	4.37	2.13e-155	6.33e-154	Hist1h2ad	histone cluster 1, H2ad
chr14	119513533	119513765	233	*	7.7	3.33	4.37	7.55e-104	1.53e-102	1700006F04Rik	RIKEN cDNA 1700006F04 gene
chr4	64047033	64047217	185	*	7.7	3.33	4.37	7.55e-104	1.53e-102	Tnc	tenascin C
chr3	107066531	107066711	181	*	7.29	2.92	4.37	1.13e-78	1.81e-77	AI504432	expressed sequence AI504432
chr4	109974915	109975051	137	*	5.38	1.01	4.37	3.75e-22	2.48e-21	Dmrta2	doublesex and mab-3 related transcription factor like family A2
chr5	8996696	8997503	808	*	10.32	5.96	4.36	0	0	Crot	carnitine O-octanoyltransferase
chr17	3083843	3084549	707	*	9.98	5.61	4.36	0	0	Pisd-ps2	phosphatidylserine decarboxylase, pseudogene 2
chr5	93266895	93267336	442	*	9.99	5.63	4.36	0	0	Ccng2	cyclin G2
chr6	124828856	124829270	415	*	9.94	5.58	4.36	0	0	Usp5	ubiquitin specific peptidase 5 (isopeptidase T)
chr7	84689803	84690300	498	*	10.05	5.69	4.36	0	0	Zfand6	zinc finger, AN1-type domain 6
chr9	90114546	90114953	408	*	10.05	5.69	4.36	0	0	Morf4l1	mortality factor 4 like 1
chr12	40222307	40223748	1442	*	11.59	7.24	4.36	0	0	Mir1938	microRNA 1938
chr8	22060181	22060808	628	*	10.74	6.38	4.36	0	0	Alg11	asparagine-linked glycosylation 11 (alpha-1,2-mannosyltransferase)
chr18	6489889	6490200	312	*	9.46	5.1	4.36	0	0	Mir1893	microRNA 1893
chr13	77135360	77135637	278	*	8.89	4.54	4.36	2.27e-234	1.11e-232	Slf1	SMC5-SMC6 complex localization factor 1
chr6	55681150	55681343	194	*	8.18	3.82	4.36	2.32e-143	6.32e-142	Neurod6	neurogenic differentiation 6
chr5	64044243	64044362	120	*	7.54	3.18	4.36	4.88e-93	9.06e-92	5830416I19Rik	RIKEN cDNA 5830416I19 gene
chr10	40883285	40883928	644	*	10.34	5.99	4.35	0	0	Wasf1	WAS protein family, member 1
chr15	44427335	44428546	1212	*	11.37	7.01	4.35	0	0	Eny2	ENY2 transcription and export complex 2 subunit
chr12	116405041	116405489	449	*	10.55	6.19	4.35	0	0	D430020J02Rik	RIKEN cDNA D430020J02 gene
chr12	59066642	59067047	406	*	10.33	5.98	4.35	0	0	Pnn	pinin
chr10	34281934	34282467	534	*	9.78	5.42	4.35	0	0	Tspyl1	testis-specific protein, Y-encoded-like 1
chrX	159255471	159256228	758	*	9.87	5.52	4.35	0	0	Rps6ka3	ribosomal protein S6 kinase polypeptide 3
chr5	90931075	90931392	318	*	9.38	5.04	4.35	0	0	Mthfd2l	methylenetetrahydrofolate dehydrogenase (NADP+ dependent) 2-like
chr1	151428274	151428850	577	*	10.29	5.94	4.35	0	0	Swt1	SWT1 RNA endoribonuclease homolog (S. cerevisiae)
chr16	87495732	87496095	364	*	9.68	5.33	4.35	0	0	Cct8	chaperonin containing Tcp1, subunit 8 (theta)
chr9	95407105	95407472	368	*	9.47	5.12	4.35	0	0	Chst2	carbohydrate sulfotransferase 2
chr17	17063861	17064165	305	*	9.3	4.94	4.35	0	1.15e-306	Zfp960	zinc finger protein 960
chr12	38778544	38778900	357	*	9.01	4.66	4.35	1.72e-253	9.38e-252	Etv1	ets variant 1
chr13	119409211	119409418	208	*	8.76	4.41	4.35	8.87e-213	3.83e-211	Nnt	nicotinamide nucleotide transhydrogenase
chr8	55034371	55034608	238	*	8.4	4.06	4.35	2.83e-167	9.11e-166	Gpm6a	glycoprotein m6a
chr5	90931459	90931722	264	*	8.36	4.01	4.35	1.71e-162	5.34e-161	Mthfd2l	methylenetetrahydrofolate dehydrogenase (NADP+ dependent) 2-like
chr13	23738960	23739140	181	*	8.23	3.87	4.35	3.82e-148	1.08e-146	Hist1h1c	histone cluster 1, H1c
chr13	23531646	23531861	216	*	8.17	3.82	4.35	3.99e-142	1.08e-140	Hist1h4h	histone cluster 1, H4h
chr10	99262422	99262576	155	*	6.82	2.47	4.35	4.96e-57	6.15e-56	Dusp6	dual specificity phosphatase 6
chr10	29144448	29144548	101	*	5.69	1.33	4.35	5.66e-27	4.2e-26	Soga3	SOGA family member 3
chr11	20200729	20201640	912	*	10.94	6.6	4.34	0	0	Rab1a	RAB1A, member RAS oncogene family
chr4	95052090	95052902	813	*	10.94	6.6	4.34	0	0	Jun	jun proto-oncogene
chr9	18291910	18292450	541	*	10.18	5.83	4.34	0	0	Chordc1	cysteine and histidine-rich domain (CHORD)-containing, zinc-binding protein 1
chr8	60992538	60993441	904	*	10.55	6.2	4.34	0	0	Nek1	NIMA (never in mitosis gene a)-related expressed kinase 1
chr10	52381780	52382538	759	*	10.69	6.35	4.34	0	0	Gopc	golgi associated PDZ and coiled-coil motif containing
chr4	14863858	14864470	613	*	9.88	5.54	4.34	0	0	Pip4p2	phosphatidylinositol-4,5-bisphosphate 4-phosphatase 2
chr10	53629294	53629657	364	*	9.4	5.06	4.34	0	0	Mcm9	minichromosome maintenance 9 homologous recombination repair factor
chr7	105640205	105640650	446	*	9.83	5.49	4.34	0	0	Arfip2	ADP-ribosylation factor interacting protein 2
chr3	144569840	144570533	694	*	10.63	6.29	4.34	0	0	Hs2st1	heparan sulfate 2-O-sulfotransferase 1
chr15	3995415	3996234	820	*	10.76	6.42	4.34	0	0	AW549877	expressed sequence AW549877
chr13	23760873	23761721	849	*	10.21	5.87	4.34	0	0	Hist1h4a	histone cluster 1, H4a
chrX	18161603	18162738	1136	*	10.79	6.46	4.34	0	0	Kdm6a	lysine (K)-specific demethylase 6A
chr6	8209003	8209509	507	*	9.95	5.61	4.34	0	0	Mios	meiosis regulator for oocyte development
chr10	36973986	36975311	1326	*	10.84	6.5	4.34	0	0	Hdac2	histone deacetylase 2
chr4	16013518	16014461	944	*	10.67	6.33	4.34	0	0	Osgin2	oxidative stress induced growth inhibitor family member 2
chr8	60954333	60954565	233	*	8.6	4.26	4.34	3.47e-191	1.31e-189	Clcn3	chloride channel, voltage-sensitive 3
chr19	38224458	38224648	191	*	7.67	3.33	4.34	2.23e-101	4.45e-100	Fra10ac1	FRA10AC1 homolog (human)
chr2	150663398	150663516	119	*	7.16	2.82	4.34	2.07e-71	3.08e-70	E130215H24Rik	RIKEN cDNA E130215H24 gene
chr9	89210821	89211535	715	*	7.05	2.71	4.34	1.28e-66	1.8e-65	Mthfs	5, 10-methenyltetrahydrofolate synthetase
chr16	48994327	48994427	101	*	6.16	1.82	4.34	1.35e-36	1.22e-35	Cip2a	cell proliferation regulating inhibitor of protein phosphatase 2A
chr18	23309797	23309897	101	*	6.16	1.82	4.34	1.35e-36	1.22e-35	Dtna	dystrobrevin alpha
chr16	67001996	67002096	101	*	5.94	1.6	4.34	8.7e-32	7.14e-31	1700010K23Rik	RIKEN cDNA 1700010K23 gene
chr18	74014796	74014897	102	*	5.94	1.6	4.34	8.7e-32	7.14e-31	D730045A05Rik	RIKEN cDNA D730045A05 gene
chr9	37256022	37256132	111	*	5.94	1.6	4.34	8.7e-32	7.14e-31	Slc37a2	solute carrier family 37 (glycerol-3-phosphate transporter), member 2
chr14	99045977	99046455	479	*	10.11	5.78	4.33	0	0	Mzt1	mitotic spindle organizing protein 1
chr11	29693528	29694070	543	*	10.09	5.75	4.33	0	0	Rtn4	reticulon 4
chr5	145203977	145204640	664	*	10.54	6.21	4.33	0	0	Zkscan5	zinc finger with KRAB and SCAN domains 5
chr12	8673984	8674357	374	*	9.75	5.42	4.33	0	0	Pum2	pumilio RNA-binding family member 2
chr18	73571962	73573031	1070	*	11.39	7.06	4.33	0	0	Mex3c	mex3 RNA binding family member C
chr6	28479952	28480677	726	*	10.42	6.09	4.33	0	0	Snd1	staphylococcal nuclease and tudor domain containing 1
chr8	69088539	69088831	293	*	9.53	5.2	4.33	0	0	Atp6v1b2	ATPase, H+ transporting, lysosomal V1 subunit B2
chr6	70791935	70792403	469	*	10.2	5.87	4.33	0	0	Rpia	ribose 5-phosphate isomerase A
chr18	5334720	5335054	335	*	9.34	5.01	4.33	6.02000214963017e-318	4.73999999665689e-316	Zfp438	zinc finger protein 438
chr15	52712235	52712468	234	*	9.3	4.97	4.33	0	1.63e-306	Med30	mediator complex subunit 30
chr2	23068017	23068289	273	*	9.25	4.92	4.33	1.35e-297	9.45e-296	Acbd5	acyl-Coenzyme A binding domain containing 5
chr9	80066999	80067372	374	*	9.23	4.9	4.33	8.15e-293	5.56e-291	Senp6	SUMO/sentrin specific peptidase 6
chr15	43477381	43477761	381	*	8.93	4.6	4.33	5.34e-239	2.69e-237	Emc2	ER membrane protein complex subunit 2
chr15	21179862	21180126	265	*	8.1	3.77	4.33	7.1e-135	1.82e-133	Cdh12	cadherin 12
chr18	37089803	37089996	194	*	7.99	3.66	4.33	2.63e-125	6.34e-124	Pcdhac1	protocadherin alpha subfamily C, 1
chr8	57486685	57486785	101	*	6.51	2.18	4.33	3.36e-46	3.57e-45	Sap30	sin3 associated polypeptide
chr3	110010882	110010982	101	*	6.34	2.01	4.33	2.13e-41	2.09e-40	Ntng1	netrin G1
chr13	64153156	64153751	596	*	10.35	6.02	4.32	0	0	Zfp367	zinc finger protein 367
chr19	14597967	14598948	982	*	11.3	6.98	4.32	0	0	Tle4	transducin-like enhancer of split 4
chr1	53352411	53352933	523	*	10	5.67	4.32	0	0	Asnsd1	asparagine synthetase domain containing 1
chr5	151368391	151369208	818	*	10.93	6.61	4.32	0	0	1700028E10Rik	RIKEN cDNA 1700028E10 gene
chr10	98913859	98915269	1411	*	11.62	7.29	4.32	0	0	Atp2b1	ATPase, Ca++ transporting, plasma membrane 1
chr2	39190281	39191085	805	*	10.99	6.66	4.32	0	0	Scai	suppressor of cancer cell invasion
chr16	55973417	55974094	678	*	10.64	6.32	4.32	0	0	Zbtb11	zinc finger and BTB domain containing 11
chr13	64161599	64162030	432	*	10.31	5.99	4.32	0	0	Habp4	hyaluronic acid binding protein 4
chr12	76962006	76962635	630	*	10.4	6.08	4.32	0	0	Max	Max protein
chr13	12565593	12566116	524	*	10.47	6.15	4.32	0	0	Ero1lb	ERO1-like beta (S. cerevisiae)
chr4	9668668	9669512	845	*	10.99	6.67	4.32	0	0	Asph	aspartate-beta-hydroxylase
chr7	105399612	105400565	954	*	11.13	6.81	4.32	0	0	Fam160a2	family with sequence similarity 160, member A2
chr3	124320683	124321162	480	*	9.6	5.28	4.32	0	0	Tram1l1	translocation associated membrane protein 1-like 1
chr1	165460229	165460755	527	*	10.43	6.11	4.32	0	0	Dcaf6	DDB1 and CUL4 associated factor 6
chr13	28953535	28954079	545	*	9.84	5.52	4.32	0	0	Sox4	SRY (sex determining region Y)-box 4
chr17	22423947	22424295	349	*	9.06	4.74	4.32	1.14e-261	6.53e-260	Zfp946	zinc finger protein 946
chr2	23156351	23156635	285	*	9.04	4.71	4.32	6.85e-257	3.83e-255	Yme1l1	YME1-like 1 (S. cerevisiae)
chr18	23309958	23310204	247	*	8.66	4.33	4.32	2.76e-198	1.08e-196	Dtna	dystrobrevin alpha
chr18	25754099	25754274	176	*	8.24	3.92	4.32	5.38e-148	1.52e-146	Celf4	CUGBP, Elav-like family member 4
chr6	106118782	106119048	267	*	8.14	3.82	4.32	1.99e-138	5.22e-137	Cntn4	contactin 4
chr3	136670598	136670710	113	*	7.86	3.54	4.32	1.67e-114	3.7e-113	Ppp3ca	protein phosphatase 3, catalytic subunit, alpha isoform
chrX	72274861	72274961	101	*	7.24	2.92	4.32	5.74e-75	8.87e-74	Gabre	gamma-aminobutyric acid (GABA) A receptor, subunit epsilon
chr3	41565891	41566020	130	*	7.03	2.71	4.32	2.2e-65	3.05e-64	Jade1	jade family PHD finger 1
chr5	69557270	69557370	101	*	6.66	2.33	4.32	5.34e-51	6.09e-50	Guf1	GUF1 homolog, GTPase
chr4	101646979	101647871	893	*	11.08	6.76	4.31	0	0	Leprot	leptin receptor overlapping transcript
chr1	15805407	15806150	744	*	10.08	5.77	4.31	0	0	Terf1	telomeric repeat binding factor 1
chr10	58322944	58323857	914	*	10.73	6.41	4.31	0	0	Lims1	LIM and senescent cell antigen-like domains 1
chr18	84850873	84851650	778	*	10.41	6.1	4.31	0	0	Cyb5a	cytochrome b5 type A (microsomal)
chr12	12941712	12942269	558	*	9.49	5.18	4.31	0	0	Mycn	v-myc avian myelocytomatosis viral related oncogene, neuroblastoma derived
chr15	66239133	66239575	443	*	9.49	5.18	4.31	0	0	Kcnq3	potassium voltage-gated channel, subfamily Q, member 3
chr16	16560111	16560553	443	*	9.63	5.32	4.31	0	0	Fgd4	FYVE, RhoGEF and PH domain containing 4
chr8	81014790	81015321	532	*	10.38	6.07	4.31	0	0	Usp38	ubiquitin specific peptidase 38
chr18	16808178	16809282	1105	*	10.65	6.34	4.31	0	0	Cdh2	cadherin 2
chr13	14062968	14064303	1336	*	11.5	7.19	4.31	0	0	Ggps1	geranylgeranyl diphosphate synthase 1
chr10	37137001	37137394	394	*	9.34	5.04	4.31	2.40999999767484e-315	1.85999999999211e-313	Marcks	myristoylated alanine rich protein kinase C substrate
chr7	41393273	41393539	267	*	9.11	4.79	4.31	9.01e-269	5.38e-267	AI987944	expressed sequence AI987944
chr8	82774091	82774378	288	*	8.94	4.63	4.31	7.4e-239	3.72e-237	Zfp330	zinc finger protein 330
chr13	51569401	51569599	199	*	8.41	4.1	4.31	3.96e-167	1.27e-165	Shc3	src homology 2 domain-containing transforming protein C3
chr19	33589581	33590281	701	*	8.32	4.01	4.31	2.48e-156	7.42e-155	Lipo3	lipase, member O3
chr6	49214911	49215011	101	*	7.49	3.18	4.31	2.46e-89	4.4e-88	Igf2bp3	insulin-like growth factor 2 mRNA binding protein 3
chr3	79842597	79842807	211	*	7.41	3.1	4.31	1.51e-84	2.58e-83	Tmem144	transmembrane protein 144
chr1	161034303	161035275	973	*	10.96	6.66	4.3	0	0	Zbtb37	zinc finger and BTB domain containing 37
chr18	3507365	3508028	664	*	10.49	6.18	4.3	0	0	Bambi	BMP and activin membrane-bound inhibitor
chr7	59228346	59229120	775	*	10.97	6.66	4.3	0	0	Ube3a	ubiquitin protein ligase E3A
chr2	148672364	148672745	382	*	10.06	5.75	4.3	0	0	Nxt1	NTF2-related export protein 1
chr7	102441560	102441930	371	*	9.49	5.18	4.3	0	0	Rrm1	ribonucleotide reductase M1
chr6	145210815	145211315	501	*	10.12	5.82	4.3	0	0	Casc1	cancer susceptibility candidate 1
chr14	45329412	45329945	534	*	10.18	5.88	4.3	0	0	Psmc6	proteasome (prosome, macropain) 26S subunit, ATPase, 6
chr1	43933484	43934072	589	*	10.39	6.09	4.3	0	0	Tpp2	tripeptidyl peptidase II
chr10	20311871	20312636	766	*	10.72	6.42	4.3	0	0	Bclaf1	BCL2-associated transcription factor 1
chr8	54529506	54530357	852	*	10.94	6.64	4.3	0	0	Spcs3	signal peptidase complex subunit 3 homolog (S. cerevisiae)
chr8	39005750	39006073	324	*	9.42	5.12	4.3	0	0	Tusc3	tumor suppressor candidate 3
chr1	106796427	106796856	430	*	9.63	5.33	4.3	0	0	Vps4b	vacuolar protein sorting 4B
chr14	87415743	87416826	1084	*	10.79	6.5	4.3	0	0	Tdrd3	tudor domain containing 3
chr10	30200420	30200744	325	*	9.19	4.9	4.3	3.31e-284	2.17e-282	Cenpw	centromere protein W
chr10	93453235	93453523	289	*	9.12	4.82	4.3	7.27e-270	4.36e-268	Lta4h	leukotriene A4 hydrolase
chr1	69687156	69687388	233	*	8.92	4.63	4.3	2.12e-236	1.05e-234	Ikzf2	IKAROS family zinc finger 2
chr14	115092084	115092321	238	*	8.9	4.6	4.3	7.58e-233	3.68e-231	Gpc5	glypican 5
chr5	93267851	93268248	398	*	8.78	4.47	4.3	1.01e-213	4.4e-212	Ccng2	cyclin G2
chr8	66486451	66486699	249	*	8.77	4.47	4.3	1.71e-212	7.39e-211	Tma16	translation machinery associated 16
chr8	129263441	129263868	428	*	8.63	4.33	4.3	2.3e-193	8.74e-192	Gm32856	predicted gene, 32856
chr8	99416449	99416812	364	*	8.53	4.22	4.3	3.01e-180	1.06e-178	Cdh8	cadherin 8
chrX	137049307	137049655	349	*	8.49	4.18	4.3	1.83e-175	6.23e-174	Fam199x	family with sequence similarity 199, X-linked
chrX	20687825	20688027	203	*	8.48	4.18	4.3	3.1e-174	1.04e-172	Cdk16	cyclin-dependent kinase 16
chr10	73296467	73296871	405	*	8.44	4.14	4.3	1.88e-169	6.16e-168	Pcdh15	protocadherin 15
chr18	45896528	45896777	250	*	8.26	3.97	4.3	2.55e-150	7.31e-149	A330093E20Rik	RIKEN cDNA A330093E20 gene
chr16	60605188	60605379	192	*	7.22	2.92	4.3	9.79e-74	1.49e-72	Epha6	Eph receptor A6
chr11	12460384	12460484	101	*	7.01	2.71	4.3	3.76e-64	5.12e-63	Cobl	cordon-bleu WH2 repeat
chr3	52767017	52767117	101	*	6.48	2.18	4.3	5.77e-45	6.01e-44	Gm2447	predicted gene 2447
chr1	68749039	68749139	101	*	6.31	2.01	4.3	3.66e-40	3.51e-39	Erbb4	erb-b2 receptor tyrosine kinase 4
chr8	57584968	57585068	101	*	6.31	2.01	4.3	3.66e-40	3.51e-39	AW046200	expressed sequence AW046200
chr9	83833893	83834003	111	*	6.31	2.01	4.3	3.66e-40	3.51e-39	Ttk	Ttk protein kinase
chrX	43430714	43430814	101	*	6.31	2.01	4.3	3.66e-40	3.51e-39	Tenm1	teneurin transmembrane protein 1
chr12	44338168	44338268	101	*	5.89	1.6	4.3	1.51e-30	1.21e-29	Nrcam	neuronal cell adhesion molecule
chr15	44196174	44196274	101	*	5.89	1.6	4.3	1.51e-30	1.21e-29	Trhr	thyrotropin releasing hormone receptor
chr3	5221216	5221316	101	*	5.31	1.01	4.3	6.58e-21	4.22e-20	2700069I18Rik	RIKEN cDNA 2700069I18 gene
chr6	6882315	6882415	101	*	4.31	0.01	4.3	3.29e-11	1.59e-10	Dlx5	distal-less homeobox 5
chr14	3050186	3050345	160	*	3.31	-0.99	4.3	2.73e-06	1.01e-05	Gm2897	predicted gene 2897
chr17	83599400	83599500	101	*	3.31	-0.99	4.3	2.73e-06	1.01e-05	Kcng3	potassium voltage-gated channel, subfamily G, member 3
chr2	7382095	7382195	101	*	3.31	-0.99	4.3	2.73e-06	1.01e-05	Celf2	CUGBP, Elav-like family member 2
chr2	175141177	175141299	123	*	3.31	-0.99	4.3	2.73e-06	1.01e-05	Gm14391	predicted gene 14391
chr3	96246367	96247250	884	*	3.31	-0.99	4.3	2.73e-06	1.01e-05	Hist2h3c1	histone cluster 2, H3c1
chr5	6890266	6890366	101	*	3.31	-0.99	4.3	2.73e-06	1.01e-05	Tex47	testis expressed 47
chr8	61001858	61001958	101	*	3.31	-0.99	4.3	2.73e-06	1.01e-05	Nek1	NIMA (never in mitosis gene a)-related expressed kinase 1
chrX	136215376	136215599	224	*	3.31	-0.99	4.3	2.73e-06	1.01e-05	Bex1	brain expressed X-linked 1
chr3	31094346	31095302	957	*	11.09	6.79	4.29	0	0	Skil	SKI-like
chr2	83644126	83645118	993	*	10.43	6.13	4.29	0	0	Zc3h15	zinc finger CCCH-type containing 15
chr2	13271099	13271665	567	*	9.89	5.6	4.29	0	0	Rsu1	Ras suppressor protein 1
chr13	32801722	32802674	953	*	10.77	6.48	4.29	0	0	Wrnip1	Werner helicase interacting protein 1
chr16	59639064	59639796	733	*	10.32	6.02	4.29	0	0	Arl6	ADP-ribosylation factor-like 6
chrX	13845973	13847147	1175	*	10.58	6.29	4.29	0	0	Cask	calcium/calmodulin-dependent serine protein kinase (MAGUK family)
chr12	14151958	14152357	400	*	9.53	5.24	4.29	0	0	Fam84a	family with sequence similarity 84, member A
chr9	92542039	92542562	524	*	9.62	5.33	4.29	0	0	Plod2	procollagen lysine, 2-oxoglutarate 5-dioxygenase 2
chr11	43681573	43682369	797	*	10.99	6.7	4.29	0	0	Pwwp2a	PWWP domain containing 2A
chr1	53296915	53297249	335	*	9.47	5.18	4.29	0	0	Pms1	PMS1 homolog 1, mismatch repair system component
chr10	30802556	30803302	747	*	10.21	5.92	4.29	0	0	Ncoa7	nuclear receptor coactivator 7
chr10	30618067	30618658	592	*	10.19	5.91	4.29	0	0	Hint3	histidine triad nucleotide binding protein 3
chr2	109678019	109678454	436	*	9.21	4.92	4.29	1.57e-286	1.04e-284	Bdnf	brain derived neurotrophic factor
chr5	109556888	109557168	281	*	9.06	4.77	4.29	4.47e-259	2.53e-257	Crlf2	cytokine receptor-like factor 2
chr10	18235179	18235413	235	*	9.05	4.77	4.29	7.55e-258	4.24e-256	Ccdc28a	coiled-coil domain containing 28A
chr1	163994711	163994981	271	*	9	4.71	4.29	2.75e-248	1.46e-246	BC055324	cDNA sequence BC055324
chr9	3335355	3335563	209	*	8.98	4.69	4.29	9.84e-245	5.1e-243	Alkbh8	alkB homolog 8, tRNA methyltransferase
chr16	97997181	97997400	220	*	8.3	4.01	4.29	7.11e-154	2.09e-152	B230307C23Rik	RIKEN cDNA B230307C23 gene
chr5	14514638	14515495	858	*	10.56	6.28	4.28	0	0	Pclo	piccolo (presynaptic cytomatrix protein)
chr17	21566644	21567295	652	*	10.12	5.83	4.28	0	0	Zfp948	zinc finger protein 948
chr3	127408878	127409250	373	*	9.47	5.18	4.28	0	0	Ank2	ankyrin 2, brain
chr16	16870593	16871009	417	*	9.76	5.47	4.28	0	0	Top3b	topoisomerase (DNA) III beta
chr10	29313048	29313637	590	*	9.82	5.54	4.28	0	0	Echdc1	enoyl Coenzyme A hydratase domain containing 1
chr12	36042273	36042903	631	*	10.03	5.75	4.28	0	0	Tspan13	tetraspanin 13
chr3	19162815	19163352	538	*	9.91	5.63	4.28	0	0	Armc1	armadillo repeat containing 1
chr13	105054207	105054711	505	*	9.48	5.2	4.28	0	0	Rgs7bp	regulator of G-protein signalling 7 binding protein
chr6	106769008	106769279	272	*	9.29	5.01	4.28	3.37e-303	2.43e-301	Trnt1	tRNA nucleotidyl transferase, CCA-adding, 1
chrX	77795714	77796123	410	*	9.12	4.85	4.28	9.76e-270	5.85e-268	Prkx	protein kinase, X-linked
chr12	56345768	56346038	271	*	9.07	4.79	4.28	3.55e-260	2.03e-258	Mbip	MAP3K12 binding inhibitory protein 1
chrX	163958552	163958811	260	*	8.58	4.3	4.28	3.97e-186	1.45e-184	Zrsr2	zinc finger (CCCH type), RNA binding motif and serine/arginine rich 2
chr14	105897780	105898044	265	*	8.54	4.26	4.28	2.41e-181	8.51e-180	Spry2	sprouty RTK signaling antagonist 2
chr14	111674769	111674965	197	*	8.46	4.18	4.28	8.85e-172	2.95e-170	Slitrk5	SLIT and NTRK-like family, member 5
chr13	23488780	23488981	202	*	7.88	3.6	4.28	1.34e-115	3e-114	Btn2a2	butyrophilin, subfamily 2, member A2
chrX	113298033	113298290	258	*	7.76	3.47	4.28	5.02e-106	1.03e-104	Dach2	dachshund family transcription factor 2
chr13	113918087	113918258	172	*	7.54	3.26	4.28	1.15e-91	2.11e-90	Arl15	ADP-ribosylation factor-like 15
chr1	121528433	121528616	184	*	7.38	3.1	4.28	4.37e-82	7.27e-81	Htr5b	5-hydroxytryptamine (serotonin) receptor 5B
chr1	140245939	140246117	179	*	7.38	3.1	4.28	4.37e-82	7.27e-81	Kcnt2	potassium channel, subfamily T, member 2
chr9	13425410	13425510	101	*	7.38	3.1	4.28	4.37e-82	7.27e-81	Phxr4	per-hexamer repeat gene 4
chr13	23762658	23762818	161	*	7.29	3.01	4.28	2.69e-77	4.25e-76	Hist1h3a	histone cluster 1, H3a
chr5	20881473	20882552	1080	*	11.29	7.02	4.27	0	0	Phtf2	putative homeodomain transcription factor 2
chr4	156109663	156110188	526	*	10.34	6.07	4.27	0	0	9430015G10Rik	RIKEN cDNA 9430015G10 gene
chr18	6764825	6765507	683	*	10.67	6.4	4.27	0	0	Rab18	RAB18, member RAS oncogene family
chr12	65073650	65074196	547	*	10.56	6.29	4.27	0	0	Fkbp3	FK506 binding protein 3
chr14	18238168	18239559	1392	*	11.58	7.31	4.27	0	0	Nr1d2	nuclear receptor subfamily 1, group D, member 2
chr14	115041828	115042444	617	*	9.99	5.71	4.27	0	0	Mir17	microRNA 17
chr9	88438623	88439259	637	*	10.24	5.97	4.27	0	0	Snx14	sorting nexin 14
chr13	90089390	90089797	408	*	10.07	5.79	4.27	0	0	Xrcc4	X-ray repair complementing defective repair in Chinese hamster cells 4
chr4	70534310	70535531	1222	*	11.06	6.79	4.27	0	0	Megf9	multiple EGF-like-domains 9
chr3	69316672	69317018	347	*	9.66	5.39	4.27	0	0	Ppm1l	protein phosphatase 1 (formerly 2C)-like
chr1	143702489	143703088	600	*	10.19	5.92	4.27	0	0	Cdc73	cell division cycle 73, Paf1/RNA polymerase II complex component
chr1	118311142	118311583	442	*	9.76	5.49	4.27	0	0	Tsn	translin
chr13	3610936	3611391	456	*	10.24	5.98	4.27	0	0	Fam208b	family with sequence similarity 208, member B
chr11	30025893	30026312	420	*	10.12	5.86	4.27	0	0	Eml6	echinoderm microtubule associated protein like 6
chr1	139422099	139422491	393	*	9.35	5.08	4.27	2.59000001943687e-316	2.02000000009502e-314	Zbtb41	zinc finger and BTB domain containing 41
chr9	18473410	18473762	353	*	9.3	5.04	4.27	1.58e-305	1.16e-303	Zfp558	zinc finger protein 558
chr17	21707376	21707699	324	*	8.99	4.71	4.27	7.81e-246	4.09e-244	Zfp760	zinc finger protein 760
chr3	5218349	5218618	270	*	8.45	4.18	4.27	1.49e-170	4.92e-169	Zfhx4	zinc finger homeodomain 4
chr5	92698479	92698666	188	*	7.99	3.71	4.27	6.09e-124	1.45e-122	Shroom3	shroom family member 3
chr16	77852083	77852339	257	*	7.67	3.41	4.27	5.19e-100	1.02e-98	Mir125b-2	microRNA 125b-2
chr5	13399415	13399630	216	*	7.67	3.41	4.27	5.19e-100	1.02e-98	Sema3a	sema domain, immunoglobulin domain (Ig), short basic domain, secreted, (semaphorin) 3A
chr10	13415846	13415966	121	*	7.53	3.26	4.27	1.95e-90	3.53e-89	Phactr2	phosphatase and actin regulator 2
chr6	55681034	55681134	101	*	6.99	2.71	4.27	6.39e-63	8.55e-62	Neurod6	neurogenic differentiation 6
chr18	40458801	40458944	144	*	6.87	2.6	4.27	3.98e-58	5e-57	Kctd16	potassium channel tetramerisation domain containing 16
chr5	77265165	77265265	101	*	6.87	2.6	4.27	3.98e-58	5e-57	Rest	RE1-silencing transcription factor
chr12	69183953	69184291	339	*	9.78	5.52	4.26	0	0	Rpl36al	ribosomal protein L36A-like
chr3	9500732	9501161	430	*	9.77	5.5	4.26	0	0	Zfp704	zinc finger protein 704
chr11	29373289	29374002	714	*	10.37	6.11	4.26	0	0	Ccdc88a	coiled coil domain containing 88A
chr12	103532085	103532496	412	*	9.98	5.71	4.26	0	0	Ppp4r4	protein phosphatase 4, regulatory subunit 4
chr3	58525534	58526107	574	*	9.96	5.7	4.26	0	0	Eif2a	eukaryotic translation initiation factor 2A
chr16	43889561	43889954	394	*	9.8	5.54	4.26	0	0	Qtrt2	queuine tRNA-ribosyltransferase accessory subunit 2
chr4	109977421	109978112	692	*	9.59	5.33	4.26	0	0	Dmrta2	doublesex and mab-3 related transcription factor like family A2
chr1	59912578	59913121	544	*	9.91	5.66	4.26	0	0	Fam117b	family with sequence similarity 117, member B
chr10	31313120	31313837	718	*	9.81	5.55	4.26	0	0	Hddc2	HD domain containing 2
chr5	69591903	69592418	516	*	9.3	5.04	4.26	4.45e-303	3.2e-301	Gnpda2	glucosamine-6-phosphate deaminase 2
chr2	21205557	21205822	266	*	9.29	5.04	4.26	7.47e-302	5.34e-300	Thnsl1	threonine synthase-like 1 (bacterial)
chr2	148875350	148875642	293	*	9.29	5.04	4.26	7.47e-302	5.34e-300	Cst3	cystatin C
chr8	66860030	66860363	334	*	9.09	4.82	4.26	1.66e-262	9.63e-261	Naf1	nuclear assembly factor 1 ribonucleoprotein
chr10	88200969	88201238	270	*	8.95	4.69	4.26	1.33e-238	6.69e-237	Washc3	WASH complex subunit 3
chr14	87416946	87417205	260	*	8.69	4.44	4.26	2.37e-200	9.44e-199	Tdrd3	tudor domain containing 3
chr17	81064990	81065217	228	*	8.69	4.44	4.26	2.37e-200	9.44e-199	Thumpd2	THUMP domain containing 2
chr12	49384310	49384652	343	*	7.98	3.71	4.26	1.03e-122	2.43e-121	3110039M20Rik	RIKEN cDNA 3110039M20 gene
chr2	12923917	12924026	110	*	7.92	3.66	4.26	6.26e-118	1.42e-116	Pter	phosphotriesterase related
chr15	12205316	12205416	101	*	7.45	3.18	4.26	1.2e-85	2.07e-84	Mtmr12	myotubularin related protein 12
chr3	17794042	17794142	101	*	6.27	2.01	4.26	6.25e-39	5.85e-38	Mir124-2hg	Mir124-2 host gene (non-protein coding)
chr3	122618821	122618932	112	*	6.27	2.01	4.26	6.25e-39	5.85e-38	Fnbp1l	formin binding protein 1-like
chr3	14578469	14579202	734	*	10.68	6.42	4.25	0	0	E2f5	E2F transcription factor 5
chr2	144527226	144527822	597	*	9.94	5.69	4.25	0	0	Dzank1	double zinc ribbon and ankyrin repeat domains 1
chr16	3743859	3744187	329	*	10.01	5.75	4.25	0	0	Zfp263	zinc finger protein 263
chr1	165460868	165461479	612	*	10.85	6.61	4.25	0	0	Mpc2	mitochondrial pyruvate carrier 2
chr4	91376341	91376781	441	*	9.83	5.58	4.25	0	0	Elavl2	ELAV like RNA binding protein 1
chr1	161968970	161969352	383	*	9.41	5.16	4.25	0	0	4930558K02Rik	RIKEN cDNA 4930558K02 gene
chr10	118141489	118141907	419	*	10.07	5.82	4.25	0	0	Mdm1	transformed mouse 3T3 cell double minute 1
chr5	53998181	53998574	394	*	9.99	5.74	4.25	0	0	Stim2	stromal interaction molecule 2
chr4	15957821	15958554	734	*	10.25	6	4.25	0	0	Nbn	nibrin
chr8	60890223	60890663	441	*	9.78	5.54	4.25	0	0	Hpf1	histone PARylation factor 1
chr3	58414539	58414875	337	*	9.67	5.42	4.25	0	0	Tsc22d2	TSC22 domain family, member 2
chr13	22040912	22041515	604	*	9.17	4.92	4.25	5.93e-278	3.76e-276	Hist1h4i	histone cluster 1, H4i
chr10	128923040	128923337	298	*	9.14	4.9	4.25	5.98e-272	3.64e-270	Bloc1s1	biogenesis of lysosomal organelles complex-1, subunit 1
chr4	21847450	21847781	332	*	9.02	4.77	4.25	2.85e-249	1.52e-247	Pnisr	PNN interacting serine/arginine-rich
chr9	82974162	82974461	300	*	8.96	4.71	4.25	1.04e-239	5.25e-238	Phip	pleckstrin homology domain interacting protein
chrX	74246411	74246680	270	*	8.62	4.37	4.25	1.45e-189	5.4e-188	Flna	filamin, alpha
chr8	39006141	39006420	280	*	8.47	4.22	4.25	1.17e-171	3.87e-170	Tusc3	tumor suppressor candidate 3
chr8	53511632	53511870	239	*	8.47	4.22	4.25	1.17e-171	3.87e-170	Aga	aspartylglucosaminidase
chr3	86999277	86999456	180	*	7.43	3.18	4.25	2.02e-84	3.44e-83	Cd1d1	CD1d1 antigen
chr6	106118527	106118689	163	*	6.96	2.71	4.25	1.08e-61	1.42e-60	Cntn4	contactin 4
chr13	103773886	103774007	122	*	6.85	2.6	4.25	6.73e-57	8.32e-56	Srek1	splicing regulatory glutamine/lysine-rich protein 1
chr10	100490954	100491054	101	*	5.85	1.6	4.25	2.58e-29	2.02e-28	Cep290	centrosomal protein 290
chr1	54250498	54251044	547	*	10.09	5.85	4.24	0	0	Ccdc150	coiled-coil domain containing 150
chr4	62408529	62408917	389	*	10	5.75	4.24	0	0	Cdc26	cell division cycle 26
chr10	50592282	50593049	768	*	10.45	6.21	4.24	0	0	Ascc3	activating signal cointegrator 1 complex subunit 3
chr14	50930492	50931353	862	*	10.92	6.68	4.24	0	0	Pip4p1	phosphatidylinositol-4,5-bisphosphate 4-phosphatase 1
chr18	11657248	11657970	723	*	10.02	5.78	4.24	0	0	Rbbp8	retinoblastoma binding protein 8, endonuclease
chr16	62846542	62847452	911	*	10.63	6.4	4.24	0	0	Arl13b	ADP-ribosylation factor-like 13B
chrX	136741217	136741913	697	*	10.22	5.98	4.24	0	0	Morf4l2	mortality factor 4 like 2
chr4_GL456216_random	15677	16723	1047	*	10.6	6.36	4.24	0	0	Dhrsx	dehydrogenase/reductase (SDR family) X chromosome
chr1	151500330	151501131	802	*	10.29	6.06	4.24	0	0	Rnf2	ring finger protein 2
chr10	111972507	111972833	327	*	9.36	5.12	4.24	4.4399999768557e-316	3.4499999999495e-314	Krr1	KRR1, small subunit (SSU) processome component, homolog (yeast)
chr13	84059161	84059766	606	*	9.27	5.04	4.24	5.82e-297	4.06e-295	Gm17750	predicted gene, 17750
chr1	4785673	4785861	189	*	9.16	4.92	4.24	1.66e-275	1.03e-273	Mrpl15	mitochondrial ribosomal protein L15
chr13	89740295	89740603	309	*	8.95	4.71	4.24	1.73e-238	8.69e-237	Vcan	versican
chr1	173367613	173367810	198	*	8.75	4.5	4.24	1.82e-207	7.58e-206	Cadm3	cell adhesion molecule 3
chrX	42150314	42150676	363	*	8.58	4.33	4.24	8.78e-185	3.17e-183	Stag2	stromal antigen 2
chr7	62419518	62419668	151	*	8.38	4.14	4.24	7.16e-161	2.21e-159	Mkrn3	makorin, ring finger protein, 3
chrX	38600448	38600695	248	*	8.25	4.01	4.24	9.56e-148	2.69e-146	Mcts1	malignant T cell amplified sequence 1
chr16	84773991	84774091	101	*	7.65	3.41	4.24	1.47e-97	2.82e-96	Jam2	junction adhesion molecule 2
chr14	64589582	64589737	156	*	7.34	3.1	4.24	1.24e-79	2.01e-78	Mir124a-1	microRNA 124a-1
chr7	73541846	73541946	101	*	6.57	2.33	4.24	2.64e-47	2.85e-46	Chd2	chromodomain helicase DNA binding protein 2
chr16	27388552	27388652	101	*	5.57	1.33	4.24	1.7e-24	1.19e-23	Ccdc50	coiled-coil domain containing 50
chrX	77512032	77512132	101	*	5.57	1.33	4.24	1.7e-24	1.19e-23	Tbl1x	transducin (beta)-like 1 X-linked
chr19	11964978	11965972	995	*	11.21	6.98	4.23	0	0	Osbp	oxysterol binding protein
chr4	25799513	25800472	960	*	10.2	5.97	4.23	0	0	Fut9	fucosyltransferase 9
chr14	84443194	84443783	590	*	9.59	5.35	4.23	0	0	Pcdh17	protocadherin 17
chr8	69716685	69717357	673	*	10.85	6.61	4.23	0	0	Zfp869	zinc finger protein 869
chr3	103914202	103914708	507	*	10	5.77	4.23	0	0	Rsbn1	rosbin, round spermatid basic protein 1
chr7	6383050	6383432	383	*	9.66	5.42	4.23	0	0	Zfp28	zinc finger protein 28
chr7	12897614	12897988	375	*	9.49	5.26	4.23	0	0	Zscan22	zinc finger and SCAN domain containing 22
chr17	52600836	52601431	596	*	10.04	5.81	4.23	0	0	Kcnh8	potassium voltage-gated channel, subfamily H (eag-related), member 8
chr11	22001593	22002325	733	*	9.63	5.41	4.23	0	0	Otx1	orthodenticle homeobox 1
chr11	29692616	29693318	703	*	10.62	6.4	4.23	0	0	Rtn4	reticulon 4
chr7	63212401	63212697	297	*	8.89	4.66	4.23	1.05e-227	4.96e-226	Chrna7	cholinergic receptor, nicotinic, alpha polypeptide 7
chr5	52782902	52783193	292	*	8.83	4.6	4.23	2.3e-219	1.03e-217	Zcchc4	zinc finger, CCHC domain containing 4
chr14	11160758	11161098	341	*	8.67	4.44	4.23	1.85e-195	7.11e-194	Fhit	fragile histidine triad gene
chr15	23036356	23036741	386	*	8.56	4.33	4.23	2.45e-182	8.71e-181	Cdh18	cadherin 18
chr1	165935394	165935494	101	*	7.05	2.82	4.23	2.93e-65	4.05e-64	Pou2f1	POU domain, class 2, transcription factor 1
chr3	18054153	18054271	119	*	7.05	2.82	4.23	2.93e-65	4.05e-64	Bhlhe22	basic helix-loop-helix family, member e22
chr10	32871062	32871162	101	*	6.94	2.71	4.23	1.82e-60	2.36e-59	Nkain2	Na+/K+ transporting ATPase interacting 2
chr19	53142072	53142865	794	*	10.79	6.57	4.22	0	0	Add3	adducin 3 (gamma)
chr3	123507973	123508704	732	*	10.74	6.51	4.22	0	0	Snhg8	small nucleolar RNA host gene 8
chr5	86065199	86065870	672	*	10.14	5.92	4.22	0	0	Cenpc1	centromere protein C1
chr3	106547170	106547937	768	*	10.27	6.05	4.22	0	0	Dram2	DNA-damage regulated autophagy modulator 2
chr3	62506890	62507186	297	*	9.76	5.54	4.22	0	0	Dhx36	DEAH (Asp-Glu-Ala-His) box polypeptide 36
chr12	44209797	44210449	653	*	10.73	6.5	4.22	0	0	Dnajb9	DnaJ heat shock protein family (Hsp40) member B9
chr2	3283360	3285088	1729	*	11.75	7.53	4.22	0	0	Nmt2	N-myristoyltransferase 2
chr16	46010342	46010604	263	*	9.83	5.61	4.22	0	0	Plcxd2	phosphatidylinositol-specific phospholipase C, X domain containing 2
chr10	53379454	53380033	580	*	9.93	5.71	4.22	0	0	Cep85l	centrosomal protein 85-like
chr3	10351053	10351564	512	*	9.85	5.63	4.22	0	0	Zfand1	zinc finger, AN1-type domain 1
chr18	21001186	21002059	874	*	11.11	6.9	4.22	0	0	Rnf138	ring finger protein 138
chr12	40445514	40446501	988	*	11.12	6.91	4.22	0	0	Zfp277	zinc finger protein 277
chrX	95956817	95957282	466	*	9.59	5.37	4.22	0	0	Las1l	LAS1-like (S. cerevisiae)
chr4	94614328	94614782	455	*	9.32	5.1	4.22	3.41e-305	2.49e-303	Ift74	intraflagellar transport 74
chrX	17572170	17572506	337	*	9.32	5.1	4.22	3.41e-305	2.49e-303	Fundc1	FUN14 domain containing 1
chr3	148989381	148989879	499	*	9.28	5.06	4.22	7.42e-297	5.16e-295	Adgrl2	adhesion G protein-coupled receptor L2
chr2	140671268	140671713	446	*	9.06	4.85	4.22	2.79e-256	1.55e-254	Flrt3	fibronectin leucine rich transmembrane protein 3
chr4	19570033	19570224	192	*	8.69	4.47	4.22	5.09e-199	2.01e-197	Cpne3	copine III
chr15	10981639	10981843	205	*	8.69	4.47	4.22	8.45e-198	3.31e-196	Amacr	alpha-methylacyl-CoA racemase
chr14	105258911	105259272	362	*	8.52	4.3	4.22	2.47e-176	8.46e-175	Ndfip2	Nedd4 family interacting protein 2
chr15	55090016	55090196	181	*	8.52	4.3	4.22	2.47e-176	8.46e-175	Dscc1	DNA replication and sister chromatid cohesion 1
chr2	57181973	57182213	241	*	8.48	4.26	4.22	1.49e-171	4.96e-170	4930555B11Rik	RIKEN cDNA 4930555B11 gene
chr7	96168906	96169093	188	*	8.4	4.18	4.22	3.29e-163	1.03e-161	Tenm4	teneurin transmembrane protein 4
chrX	53670395	53670571	177	*	8.36	4.14	4.22	1.99e-158	6.06e-157	Rtl8b	retrotransposon Gag like 8B
chrX	42152087	42152345	259	*	7.93	3.71	4.22	8.06e-118	1.83e-116	Stag2	stromal antigen 2
chr1	6382959	6383071	113	*	7.69	3.47	4.22	6.69e-100	1.32e-98	Alkal1	ALK and LTK ligand 1
chr2	79456638	79456738	101	*	7.48	3.26	4.22	9.22e-87	1.61e-85	Cerkl	ceramide kinase-like
chr1	64088235	64088393	159	*	7.24	3.01	4.22	1.28e-73	1.95e-72	Klf7	Kruppel-like factor 7 (ubiquitous)
chr18	10609584	10609697	114	*	6.82	2.6	4.22	1.13e-55	1.38e-54	Esco1	establishment of sister chromatid cohesion N-acetyltransferase 1
chr12	80113313	80113413	101	*	6.69	2.47	4.22	7.07e-51	8.05e-50	Zfp36l1	zinc finger protein 36, C3H type-like 1
chr3	19310703	19310803	101	*	6.69	2.47	4.22	7.07e-51	8.05e-50	Pde7a	phosphodiesterase 7A
chr15	21109974	21110098	125	*	6.24	2.01	4.22	1.06e-37	9.72e-37	Cdh12	cadherin 12
chr13	60178065	60178165	101	*	5.24	1.01	4.22	1.14e-19	7.06e-19	Gas1	growth arrest specific 1
chrX	101929583	101929683	101	*	5.24	1.01	4.22	1.14e-19	7.06e-19	Nhsl2	NHS-like 2
chr13	75943136	75944036	901	*	10.54	6.33	4.21	0	0	Rhobtb3	Rho-related BTB domain containing 3
chr3	136669671	136670299	629	*	10.44	6.22	4.21	0	0	Ppp3ca	protein phosphatase 3, catalytic subunit, alpha isoform
chr2	39226208	39226574	367	*	9.84	5.63	4.21	0	0	Ppp6c	protein phosphatase 6, catalytic subunit
chr5	8367850	8368333	484	*	9.88	5.67	4.21	0	0	Adam22	a disintegrin and metallopeptidase domain 22
chr1	111864055	111865193	1139	*	10.78	6.57	4.21	0	0	Dsel	dermatan sulfate epimerase-like
chr12	44268965	44269788	824	*	10.33	6.12	4.21	0	0	Pnpla8	patatin-like phospholipase domain containing 8
chr2	15054762	15055429	668	*	10.48	6.27	4.21	0	0	Nsun6	NOL1/NOP2/Sun domain family member 6
chr6	42264610	42265258	649	*	10.92	6.71	4.21	0	0	Casp2	caspase 2
chrX	152342375	152342920	546	*	9.85	5.64	4.21	0	0	Tspyl2	TSPY-like 2
chr6	49217897	49218279	383	*	9.33	5.12	4.21	2.58e-306	1.9e-304	Igf2bp3	insulin-like growth factor 2 mRNA binding protein 3
chr4	17853004	17853521	518	*	9.24	5.04	4.21	1.23e-289	8.22e-288	Mmp16	matrix metallopeptidase 16
chr7	6729282	6729798	517	*	9.18	4.97	4.21	1.61e-276	1.01e-274	Peg3	paternally expressed 3
chr10	128891619	128892007	389	*	9.15	4.94	4.21	9.69e-272	5.89e-270	Gdf11	growth differentiation factor 11
chr14	16249106	16249380	275	*	9.05	4.85	4.21	7.66e-254	4.2e-252	Ngly1	N-glycanase 1
chr3	158562046	158562468	423	*	9.03	4.82	4.21	2.78e-250	1.5e-248	Lrrc7	leucine rich repeat containing 7
chrX	159371813	159372296	484	*	9	4.79	4.21	1.68e-245	8.75e-244	Eif1ax	eukaryotic translation initiation factor 1A, X-linked
chr8	69270792	69271162	371	*	8.98	4.77	4.21	1.01e-240	5.13e-239	D130040H23Rik	RIKEN cDNA D130040H23 gene
chr13	23738694	23738878	185	*	8.86	4.66	4.21	8.01e-223	3.66e-221	Hist1h1c	histone cluster 1, H1c
chr1	53313565	53313878	314	*	8.68	4.47	4.21	1.4e-196	5.45e-195	Osgepl1	O-sialoglycoprotein endopeptidase-like 1
chrX	56346276	56346460	185	*	8.54	4.33	4.21	1.12e-178	3.92e-177	Zfp449	zinc finger protein 449
chr17	21733586	21733749	164	*	8.51	4.3	4.21	4.1e-175	1.39e-173	Zfp229	zinc finger protein 229
chr17	3083011	3083503	493	*	8.4	4.18	4.21	5.46e-162	1.7e-160	Pisd-ps2	phosphatidylserine decarboxylase, pseudogene 2
chrX	153037446	153037732	287	*	8.39	4.18	4.21	9.06e-161	2.8e-159	9530051G07Rik	RIKEN cDNA 9530051G07 gene
chr17	53587611	53587804	194	*	8.35	4.14	4.21	3.31e-157	9.97e-156	Kat2b	K(lysine) acetyltransferase 2B
chr17	80982422	80982526	105	*	7.87	3.66	4.21	4.91e-113	1.07e-111	Tmem178	transmembrane protein 178
chr9	87731250	87731420	171	*	7.87	3.66	4.21	4.91e-113	1.07e-111	Tbx18	T-box18
chr9	4795562	4795690	129	*	7.62	3.41	4.21	4.09e-95	7.72e-94	Gria4	glutamate receptor, ionotropic, AMPA4 (alpha 4)
chr15	25642720	25642839	120	*	7.4	3.18	4.21	5.66e-82	9.41e-81	Myo10	myosin X
chr1	109982599	109982699	101	*	7.31	3.1	4.21	3.48e-77	5.49e-76	Cdh7	cadherin 7, type 2
chr13	33085838	33085938	101	*	6.54	2.33	4.21	4.44e-46	4.7e-45	Serpinb1b	serine (or cysteine) peptidase inhibitor, clade B, member 1b
chr16	52449969	52450078	110	*	6.54	2.33	4.21	4.44e-46	4.7e-45	Alcam	activated leukocyte cell adhesion molecule
chr3	134238994	134239094	101	*	6.03	1.82	4.21	6.77e-33	5.68e-32	Mir1895	microRNA 1895
chr6	47813151	47813848	698	*	10.46	6.26	4.2	0	0	Pdia4	protein disulfide isomerase associated 4
chr12	31950151	31950876	726	*	10.89	6.69	4.2	0	0	Hbp1	high mobility group box transcription factor 1
chr12	57230207	57230587	381	*	9.5	5.3	4.2	0	0	Prps1l3	phosphoribosyl pyrophosphate synthetase 1-like 3
chr17	75551475	75552217	743	*	10.47	6.27	4.2	0	0	Fam98a	family with sequence similarity 98, member A
chr15	5143279	5144402	1124	*	10.42	6.22	4.2	0	0	Prkaa1	protein kinase, AMP-activated, alpha 1 catalytic subunit
chr6	35133636	35134111	476	*	9.69	5.49	4.2	0	0	Cnot4	CCR4-NOT transcription complex, subunit 4
chr18	13972517	13973122	606	*	9.74	5.54	4.2	0	0	Zfp521	zinc finger protein 521
chr9	7836755	7837530	776	*	10.41	6.21	4.2	0	0	Birc2	baculoviral IAP repeat-containing 2
chr3	10012267	10012847	581	*	9.75	5.55	4.2	0	0	Fabp5	fatty acid binding protein 5, epidermal
chr7	6727355	6728079	725	*	10.26	6.06	4.2	0	0	Peg3	paternally expressed 3
chr14	8172846	8173492	647	*	10.34	6.14	4.2	0	0	Pdhb	pyruvate dehydrogenase (lipoamide) beta
chr7	51861591	51862436	846	*	10.27	6.08	4.2	0	0	Gas2	growth arrest specific 2
chr3	105959010	105959583	574	*	10.17	5.98	4.2	0	0	Wdr77	WD repeat domain 77
chr18	3382919	3383397	479	*	9.49	5.3	4.2	0	0	Cul2	cullin 2
chr6	93912489	93913154	666	*	9.4	5.2	4.2	8.99199475431069e-322	7.21978128267814e-320	Magi1	membrane associated guanylate kinase, WW and PDZ domain containing 1
chr6	35539751	35540078	328	*	9.1	4.9	4.2	5.8e-261	3.33e-259	Mtpn	myotrophin
chr4	94556679	94556946	268	*	8.92	4.71	4.2	3.66e-231	1.76e-229	Caap1	caspase activity and apoptosis inhibitor 1
chr5	8056524	8056701	178	*	8.49	4.3	4.2	1.13e-172	3.76e-171	Sri	sorcin
chr17	22867057	22867280	224	*	8.46	4.26	4.2	4.11e-169	1.34e-167	Zfp945	zinc finger protein 945
chr1	21961209	21961395	187	*	8.17	3.97	4.2	4.46e-138	1.17e-136	Kcnq5	potassium voltage-gated channel, subfamily Q, member 5
chr4	97773261	97773467	207	*	7.6	3.41	4.2	6.8e-94	1.27e-92	Nfia	nuclear factor I/A
chr4	148122577	148122685	109	*	7.12	2.92	4.2	1.32e-67	1.88e-66	Draxin	dorsal inhibitory axon guidance protein
chr13	119462377	119462521	145	*	6.79	2.6	4.2	1.89e-54	2.26e-53	4833420G17Rik	RIKEN cDNA 4833420G17 gene
chr13	23534894	23535015	122	*	6.38	2.18	4.2	2.8e-41	2.75e-40	Hist1h3g	histone cluster 1, H3g
chrX	120293287	120293387	101	*	5.79	1.6	4.2	4.38e-28	3.33e-27	Pcdh11x	protocadherin 11 X-linked
chr18	23497770	23497870	101	*	4.79	0.6	4.2	7.88e-15	4.26e-14	Dtna	dystrobrevin alpha
chr13	91460366	91461407	1042	*	11.03	6.83	4.19	0	0	Ssbp2	single-stranded DNA binding protein 2
chr1	168431907	168432804	898	*	10.18	5.99	4.19	0	0	Pbx1	pre B cell leukemia homeobox 1
chr2	85047692	85048706	1015	*	10.78	6.59	4.19	0	0	Tnks1bp1	tankyrase 1 binding protein 1
chr2	138256397	138256940	544	*	9.51	5.32	4.19	0	0	Btbd3	BTB (POZ) domain containing 3
chr8	64733509	64733951	443	*	10.64	6.46	4.19	0	0	Msmo1	methylsterol monoxygenase 1
chr14	52279278	52279680	403	*	10.15	5.97	4.19	0	0	Tox4	TOX high mobility group box family member 4
chr18	7626497	7627110	614	*	10.15	5.97	4.19	0	0	Mpp7	membrane protein, palmitoylated 7 (MAGUK p55 subfamily member 7)
chr9	7176729	7177222	494	*	9.58	5.39	4.19	0	0	Dync2h1	dynein cytoplasmic 2 heavy chain 1
chr7	68749129	68749654	526	*	10.07	5.88	4.19	0	0	Arrdc4	arrestin domain containing 4
chr18	42262040	42262463	424	*	9.84	5.66	4.19	0	0	Lars	leucyl-tRNA synthetase
chr3	36150856	36151170	315	*	9.4	5.2	4.19	1.48022067494037e-320	1.18000168524494e-318	D3Ertd254e	DNA segment, Chr 3, ERATO Doi 254, expressed
chr9	95750054	95750453	400	*	9.18	4.99	4.19	3.3e-275	2.05e-273	Trpc1	transient receptor potential cation channel, subfamily C, member 1
chr1	13589712	13590154	443	*	9.06	4.87	4.19	9.5e-254	5.2e-252	Tram1	translocating chain-associating membrane protein 1
chr1	71556990	71557234	245	*	8.96	4.77	4.19	4.56e-237	2.27e-235	Atic	5-aminoimidazole-4-carboxamide ribonucleotide formyltransferase/IMP cyclohydrolase
chr13	83739632	83740007	376	*	8.67	4.47	4.19	3.84e-194	1.47e-192	Mir9-2	microRNA 9-2
chr2	84635601	84635990	390	*	8.63	4.44	4.19	2.32e-189	8.6e-188	Ctnnd1	catenin (cadherin associated protein), delta 1
chr16	78930733	78931038	306	*	8.45	4.26	4.19	1.12e-166	3.6e-165	Chodl	chondrolectin
chr9	3335023	3335233	211	*	8.45	4.26	4.19	1.12e-166	3.6e-165	Alkbh8	alkB homolog 8, tRNA methyltransferase
chr17	21845713	21845874	162	*	8.34	4.14	4.19	9.08e-155	2.68e-153	Zfp820	zinc finger protein 820
chr10	89872660	89872843	184	*	8.24	4.06	4.19	3.32e-145	9.16e-144	Anks1b	ankyrin repeat and sterile alpha motif domain containing 1B
chr3	10440282	10440443	162	*	8.24	4.06	4.19	3.32e-145	9.16e-144	Snx16	sorting nexin 16
chr11	105126298	105126564	267	*	8.11	3.92	4.19	4.47e-132	1.12e-130	Mettl2	methyltransferase like 2
chr17	57087593	57087765	173	*	7.95	3.77	4.19	6.04e-119	1.39e-117	Tubb4a	tubulin, beta 4A class IVA
chr18	22343617	22343847	231	*	7.95	3.77	4.19	6.04e-119	1.39e-117	Asxl3	additional sex combs like 3, transcriptional regulator
chr6	127150976	127151161	186	*	7.95	3.77	4.19	6.04e-119	1.39e-117	Ccnd2	cyclin D2
chr10	32870808	32870908	101	*	7.01	2.82	4.19	8.17e-63	1.09e-61	Nkain2	Na+/K+ transporting ATPase interacting 2
chr13	88823623	88823855	233	*	7.01	2.82	4.19	8.17e-63	1.09e-61	Edil3	EGF-like repeats and discoidin I-like domains 3
chr8	54992358	54992498	141	*	6.66	2.47	4.19	1.18e-49	1.32e-48	Gpm6a	glycoprotein m6a
chr4	25281340	25282106	767	*	10.33	6.15	4.18	0	0	Ufl1	UFM1 specific ligase 1
chr1	178187263	178188164	902	*	10.25	6.07	4.18	0	0	Desi2	desumoylating isopeptidase 2
chr3	157533984	157534853	870	*	10.35	6.17	4.18	0	0	4930592C13Rik	RIKEN cDNA 4930592C13 gene
chr2	53191121	53192183	1063	*	11.02	6.85	4.18	0	0	Prpf40a	pre-mRNA processing factor 40A
chr13	64432067	64432892	826	*	10.61	6.43	4.18	0	0	Cdk20	cyclin-dependent kinase 20
chr7	10495286	10495754	469	*	9.79	5.61	4.18	0	0	Zik1	zinc finger protein interacting with K protein 1
chr19	34877887	34878576	690	*	10.09	5.91	4.18	0	0	Pank1	pantothenate kinase 1
chr3	110250820	110251152	333	*	9.19	5.01	4.18	1.49e-277	9.44e-276	Prmt6	protein arginine N-methyltransferase 6
chr5	45595680	45596150	471	*	8.84	4.66	4.18	5.96e-218	2.66e-216	9630001P10Rik	RIKEN cDNA 9630001P10 gene
chr17	56509464	56509754	291	*	8.15	3.97	4.18	1.22e-135	3.14e-134	Znrf4	zinc and ring finger 4
chr14	108914119	108914328	210	*	8	3.82	4.18	1.64e-122	3.87e-121	Slitrk1	SLIT and NTRK-like family, member 1
chr4	6191279	6191400	122	*	7.89	3.71	4.18	3.67e-114	8.09e-113	Ubxn2b	UBX domain protein 2B
chrX	53643671	53643883	213	*	7.83	3.66	4.18	2.23e-109	4.73e-108	Rtl8a	retrotransposon Gag like 8A
chr1	138619644	138619820	177	*	7.78	3.6	4.18	8.21e-106	1.69e-104	Nek7	NIMA (never in mitosis gene a)-related expressed kinase 7
chr14	93891102	93891203	102	*	7.51	3.33	4.18	6.88e-88	1.22e-86	Pcdh9	protocadherin 9
chr2	24048427	24048668	242	*	7.51	3.33	4.18	6.88e-88	1.22e-86	Hnmt	histamine N-methyltransferase
chr3	133091554	133091654	101	*	7.51	3.33	4.18	6.88e-88	1.22e-86	Gstcd	glutathione S-transferase, C-terminal domain containing
chr10	52233383	52233483	101	*	7.36	3.18	4.18	1.56e-79	2.52e-78	Dcbld1	discoidin, CUB and LCCL domain containing 1
chr14	40955788	40955893	106	*	7.36	3.18	4.18	1.56e-79	2.52e-78	Tspan14	tetraspanin 14
chrX	112601716	112601820	105	*	7.36	3.18	4.18	1.56e-79	2.52e-78	Zfp711	zinc finger protein 711
chr14	75454921	75455021	101	*	7.2	3.01	4.18	3.56e-71	5.27e-70	Siah3	siah E3 ubiquitin protein ligase family member 3
chr5	43782702	43782802	101	*	6.89	2.71	4.18	5.06e-58	6.36e-57	Fbxl5	F-box and leucine-rich repeat protein 5
chr3	22075863	22076877	1015	*	10.58	6.41	4.17	0	0	Tbl1xr1	transducin (beta)-like 1X-linked receptor 1
chr14	120477205	120478522	1318	*	11.65	7.48	4.17	0	0	Rap2a	RAS related protein 2a
chr11	29172614	29173234	621	*	10.4	6.23	4.17	0	0	Ppp4r3b	protein phosphatase 4 regulatory subunit 3B
chr6	95117597	95118144	548	*	10.12	5.94	4.17	0	0	Kbtbd8os	kelch repeat and BTB (POZ) domain containing 8, opposite strand
chr11	31870625	31870980	356	*	10.06	5.88	4.17	0	0	Cpeb4	cytoplasmic polyadenylation element binding protein 4
chr3	38484614	38485344	731	*	10.71	6.54	4.17	0	0	Ankrd50	ankyrin repeat domain 50
chr7	18910276	18910780	505	*	9.99	5.82	4.17	0	0	Ccdc61	coiled-coil domain containing 61
chrX	75416293	75416753	461	*	9.43	5.26	4.17	0	0	Cmc4	C-x(9)-C motif containing 4
chr7	13278278	13279169	892	*	10.36	6.19	4.17	0	0	Zswim9	zinc finger SWIM-type containing 9
chr3	90490759	90491239	481	*	9.78	5.61	4.17	0	0	Snapin	SNAP-associated protein
chr13	119790626	119791335	710	*	10.37	6.2	4.17	0	0	Zfp131	zinc finger protein 131
chr14	67715598	67716195	598	*	10.38	6.21	4.17	0	0	Cdca2	cell division cycle associated 2
chr16	67620384	67621155	772	*	10.18	6.01	4.17	0	0	Cadm2	cell adhesion molecule 2
chr13	76018133	76018868	736	*	10.28	6.11	4.17	0	0	Rfesd	Rieske (Fe-S) domain containing
chr16	97962092	97963003	912	*	10.56	6.39	4.17	0	0	Zbtb21	zinc finger and BTB domain containing 21
chr2	11777244	11778294	1051	*	10.82	6.66	4.17	0	0	Fbh1	F-box DNA helicase 1
chr15	10485825	10486127	303	*	9.5	5.33	4.17	0	0	Brix1	BRX1, biogenesis of ribosomes
chr1	119837202	119837886	685	*	10.36	6.19	4.17	0	0	Ptpn4	protein tyrosine phosphatase, non-receptor type 4
chr6	134640866	134641139	274	*	9.34	5.16	4.17	3.91e-306	2.87e-304	Borcs5	BLOC-1 related complex subunit 5
chr3	123385885	123386142	258	*	9.16	4.99	4.17	1.47e-271	8.93e-270	Mettl14	methyltransferase like 14
chr8	78509268	78509431	164	*	8.65	4.47	4.17	1.72e-190	6.44e-189	Slc10a7	solute carrier family 10 (sodium/bile acid cotransporter family), member 7
chr13	49681973	49682192	220	*	8.57	4.41	4.17	6.23e-181	2.2e-179	Iars	isoleucine-tRNA synthetase
chr5	81019609	81019777	169	*	8.57	4.41	4.17	6.23e-181	2.2e-179	Adgrl3	adhesion G protein-coupled receptor L3
chr2	84886950	84887270	321	*	8.31	4.14	4.17	4.06e-151	1.17e-149	Rtn4rl2	reticulon 4 receptor-like 2
chrX	104413793	104413978	186	*	7.99	3.82	4.17	2.7e-121	6.31e-120	Abcb7	ATP-binding cassette, sub-family B (MDR/TAP), member 7
chr4	80912023	80912216	194	*	7.88	3.71	4.17	6.04e-113	1.32e-111	Lurap1l	leucine rich adaptor protein 1-like
chr11	34314703	34314841	139	*	6.99	2.82	4.17	1.35e-61	1.78e-60	Fam196b	family with sequence similarity 196, member B
chr1	131527192	131528012	821	*	10.83	6.66	4.16	0	0	Srgap2	SLIT-ROBO Rho GTPase activating protein 2
chr1	20951201	20951964	764	*	10.1	5.93	4.16	0	0	Efhc1	EF-hand domain (C-terminal) containing 1
chr12	91849039	91849501	463	*	10.51	6.34	4.16	0	0	Sel1l	sel-1 suppressor of lin-12-like (C. elegans)
chr9	80164592	80165393	802	*	10.03	5.87	4.16	0	0	Myo6	myosin VI
chr13	119689973	119690786	814	*	10.99	6.83	4.16	0	0	Hmgcs1	3-hydroxy-3-methylglutaryl-Coenzyme A synthase 1
chr13	111489575	111490716	1142	*	11.27	7.11	4.16	0	0	Gpbp1	GC-rich promoter binding protein 1
chr6	18848396	18848966	571	*	9.93	5.77	4.16	0	0	Lsm8	LSM8 homolog, U6 small nuclear RNA associated
chr1	106759272	106760061	790	*	10.63	6.47	4.16	0	0	Kdsr	3-ketodihydrosphingosine reductase
chr2	140395102	140395921	820	*	10.39	6.23	4.16	0	0	Macrod2	MACRO domain containing 2
chr5	4757665	4758407	743	*	10.08	5.92	4.16	0	0	Fzd1	frizzled class receptor 1
chr14	51884615	51884994	380	*	9.82	5.66	4.16	0	0	Mettl17	methyltransferase like 17
chr6	77979526	77979997	472	*	9.86	5.7	4.16	0	0	Ctnna2	catenin (cadherin associated protein), alpha 2
chr1	139454422	139454836	415	*	9.44	5.28	4.16	0	0	Aspm	abnormal spindle microtubule assembly
chr1	139346323	139347128	806	*	9.55	5.39	4.16	0	0	Crb1	crumbs family member 1, photoreceptor morphogenesis associated
chr10	12922542	12923244	703	*	9.98	5.82	4.16	0	0	B230208H11Rik	RIKEN cDNA B230208H11 gene
chr4	59783773	59784134	362	*	9.56	5.41	4.16	0	0	Inip	INTS3 and NABP interacting protein
chr5	151650963	151651375	413	*	9.36	5.2	4.16	0	9.65e-308	Rfc3	replication factor C (activator 1) 3
chr10	57532353	57532691	339	*	9.32	5.16	4.16	2.81e-301	2.01e-299	Serinc1	serine incorporator 1
chr3	36613123	36613574	452	*	9.22	5.06	4.16	4.93e-281	3.19e-279	Bbs7	Bardet-Biedl syndrome 7 (human)
chrX	151017220	151017417	198	*	9	4.85	4.16	6.81e-243	3.5e-241	Gnl3l	guanine nucleotide binding protein-like 3 (nucleolar)-like
chrX	95711562	95711997	436	*	8.9	4.74	4.16	3.28e-226	1.53e-224	Zc3h12b	zinc finger CCCH-type containing 12B
chr2	19554091	19554576	486	*	8.85	4.69	4.16	7.22e-218	3.22e-216	4921504E06Rik	RIKEN cDNA 4921504E06 gene
chr3	99141287	99141537	251	*	8.81	4.66	4.16	4.33e-213	1.88e-211	Wars2	tryptophanyl tRNA synthetase 2 (mitochondrial)
chr15	34495185	34495585	401	*	8.73	4.57	4.16	3.5e-201	1.4e-199	Rida	reactive intermediate imine deaminase A homolog
chr6	13607606	13607828	223	*	8.46	4.3	4.16	8.29e-168	2.68e-166	Tmem168	transmembrane protein 168
chr19	21784571	21784744	174	*	8.18	4.01	4.16	5.45e-138	1.43e-136	Cemip2	cell migration inducing hyaluronidase 2
chr3	144198981	144199269	289	*	7.76	3.6	4.16	2.23e-103	4.51e-102	Lmo4	LIM domain only 4
chr5	107986609	107986773	165	*	7.63	3.47	4.16	5.02e-95	9.46e-94	Fam69a	family with sequence similarity 69, member A
chr10	107271730	107271830	101	*	6.87	2.71	4.16	8.38e-57	1.03e-55	Lin7a	lin-7 homolog A (C. elegans)
chr10	31592581	31592710	130	*	6.63	2.47	4.16	1.96e-48	2.15e-47	Rnf217	ring finger protein 217
chrX_GL456233_random	159523	159698	176	*	6.34	2.18	4.16	4.66e-40	4.46e-39	Tmlhe	trimethyllysine hydroxylase, epsilon
chr18	60525829	60526287	459	*	9.75	5.6	4.15	0	0	Dctn4	dynactin 4
chr18	46525501	46526407	907	*	10.9	6.75	4.15	0	0	Fem1c	fem-1 homolog c (C.elegans)
chr1	10232807	10233384	578	*	9.64	5.49	4.15	0	0	Arfgef1	ADP-ribosylation factor guanine nucleotide-exchange factor 1(brefeldin A-inhibited)
chr3	83055225	83055606	382	*	9.85	5.7	4.15	0	0	Plrg1	pleiotropic regulator 1
chr1	44102138	44102731	594	*	9.93	5.78	4.15	0	0	Tex30	testis expressed 30
chr1	16619184	16619551	368	*	9.89	5.74	4.15	0	0	Ube2w	ubiquitin-conjugating enzyme E2W (putative)
chr16	44172874	44173472	599	*	10.23	6.08	4.15	0	0	Usf3	upstream transcription factor family member 3
chr3	145923956	145924578	623	*	10.82	6.67	4.15	0	0	Bcl10	B cell leukemia/lymphoma 10
chr6	148831247	148831699	453	*	9.41	5.26	4.15	1.61065400544246e-321	1.29000540129149e-319	Ipo8	importin 8
chr11	9048420	9048679	260	*	9.18	5.04	4.15	7.87e-274	4.86e-272	Gm11992	predicted gene 11992
chr12	119238151	119238552	402	*	9.05	4.9	4.15	5.08e-250	2.73e-248	Itgb8	integrin beta 8
chr2	19657894	19658276	383	*	9.04	4.9	4.15	8.29e-249	4.42e-247	Gm3230	predicted gene 3230
chr19	10895018	10895380	363	*	9.02	4.87	4.15	3.04e-245	1.58e-243	Prpf19	pre-mRNA processing factor 19
chr17	22817678	22818106	429	*	9	4.85	4.15	1.11e-241	5.69e-240	Gm16386	zinc finger protein 946 pseudogene
chr2	65668406	65668676	271	*	8.92	4.77	4.15	1.46e-228	6.94e-227	Scn2a	sodium channel, voltage-gated, type II, alpha
chr1	140245569	140245838	270	*	8.72	4.57	4.15	5.72e-200	2.28e-198	Kcnt2	potassium channel, subfamily T, member 2
chr2	38926653	38926872	220	*	8.69	4.54	4.15	3.43e-195	1.32e-193	Nr6a1	nuclear receptor subfamily 6, group A, member 1
chrX	106027008	106027316	309	*	8.69	4.54	4.15	3.43e-195	1.32e-193	Atp7a	ATPase, Cu++ transporting, alpha polypeptide
chr1	171502531	171502936	406	*	8.56	4.41	4.15	1.67e-178	5.81e-177	Alyref2	Aly/REF export factor 2
chrX	135009224	135009377	154	*	8.21	4.06	4.15	2.42e-140	6.46e-139	Zmat1	zinc finger, matrin type 1
chr5	9726093	9726269	177	*	7.92	3.77	4.15	2.69e-115	5.98e-114	Grm3	glutamate receptor, metabotropic 3
chr2	140668369	140668493	125	*	7.41	3.26	4.15	6.92e-82	1.15e-80	Flrt3	fibronectin leucine rich transmembrane protein 3
chr2	80129231	80129349	119	*	7.07	2.92	4.15	3.62e-65	5.01e-64	Pde1a	phosphodiesterase 1A, calmodulin-dependent
chr6	57702658	57703459	802	*	10.23	6.09	4.14	0	0	Lancl2	LanC (bacterial lantibiotic synthetase component C)-like 2
chr1	52232763	52233674	912	*	10.67	6.53	4.14	0	0	Gls	glutaminase
chr5	88675502	88676353	852	*	10.27	6.13	4.14	0	0	Grsf1	G-rich RNA sequence binding factor 1
chr9	78587886	78588311	426	*	9.85	5.71	4.14	0	0	Slc17a5	solute carrier family 17 (anion/sugar transporter), member 5
chr9	40800658	40801679	1022	*	11.05	6.91	4.14	0	0	Hspa8	heat shock protein 8
chr1	6214332	6214761	430	*	9.45	5.32	4.14	0	0	Rb1cc1	RB1-inducible coiled-coil 1
chr3	8923107	8924076	970	*	10.53	6.4	4.14	0	0	Mrps28	mitochondrial ribosomal protein S28
chr1	172632870	172633341	472	*	10.03	5.9	4.14	0	0	Dusp23	dual specificity phosphatase 23
chr2	49451284	49452294	1011	*	10.74	6.61	4.14	0	0	Epc2	enhancer of polycomb homolog 2
chr18	84685525	84685870	346	*	9.9	5.77	4.14	0	0	Cndp2	CNDP dipeptidase 2 (metallopeptidase M20 family)
chr10	34418408	34418804	397	*	9.69	5.55	4.14	0	0	Nt5dc1	5'-nucleotidase domain containing 1
chr3	36000495	36000859	365	*	9.42	5.28	4.14	1.18575755001899e-322	9.57005155994495e-321	Mccc1	methylcrotonoyl-Coenzyme A carboxylase 1 (alpha)
chr9	8042736	8043005	270	*	9.4	5.26	4.14	6.97000145476664e-318	5.48999999675332e-316	Cfap300	cilia and flagella associated protein 300
chr2	113327513	113327819	307	*	9.38	5.24	4.14	2.56000000016445e-314	1.95999999999838e-312	Fmn1	formin 1
chr12	36157019	36157276	258	*	9.28	5.14	4.14	7.3e-293	4.98e-291	Ankmy2	ankyrin repeat and MYND domain containing 2
chr18	36793695	36794034	340	*	9.26	5.12	4.14	4.35e-288	2.9e-286	Zmat2	zinc finger, matrin type 2
chr15	90224025	90224370	346	*	9.09	4.94	4.14	6.16e-256	3.42e-254	Alg10b	asparagine-linked glycosylation 10B (alpha-1,2-glucosyltransferase)
chr13	83727284	83727744	461	*	9.08	4.94	4.14	1e-254	5.53e-253	C130071C03Rik	RIKEN cDNA C130071C03 gene
chr8	4779453	4779709	257	*	8.96	4.82	4.14	1.09e-235	5.37e-234	Shcbp1	Shc SH2-domain binding protein 1
chrX	164076101	164076348	248	*	8.96	4.82	4.14	1.09e-235	5.37e-234	Siah1b	siah E3 ubiquitin protein ligase 1B
chr3	49757336	49757605	270	*	8.65	4.5	4.14	3.36e-189	1.25e-187	Pcdh18	protocadherin 18
chr3	115888030	115888243	214	*	8.65	4.5	4.14	3.36e-189	1.25e-187	A930005H10Rik	RIKEN cDNA A930005H10 gene
chrX	20662692	20662993	302	*	8.55	4.41	4.14	2.73e-177	9.42e-176	Uba1	ubiquitin-like modifier activating enzyme 1
chr6	11925854	11925992	139	*	8.54	4.41	4.14	4.45e-176	1.53e-174	Phf14	PHD finger protein 14
chr7	97842905	97843074	170	*	8.4	4.26	4.14	2.18e-159	6.67e-158	Pak1	p21 (RAC1) activated kinase 1
chr13	23739191	23739409	219	*	8.28	4.14	4.14	1.78e-147	4.99e-146	Hist1h1c	histone cluster 1, H1c
chr16	57121021	57121174	154	*	7.86	3.71	4.14	1.63e-110	3.48e-109	Tomm70a	translocase of outer mitochondrial membrane 70A
chr10	122096794	122096943	150	*	7.67	3.54	4.14	2.22e-97	4.26e-96	Rxylt1	ribitol xylosyltransferase 1
chr13	104178410	104178537	128	*	7.67	3.54	4.14	2.22e-97	4.26e-96	Trappc13	trafficking protein particle complex 13
chrX	75382228	75382485	258	*	7.67	3.54	4.14	2.22e-97	4.26e-96	Fundc2	FUN14 domain containing 2
chr14	105897614	105897714	101	*	7.62	3.47	4.14	8.23e-94	1.54e-92	Spry2	sprouty RTK signaling antagonist 2
chr13	81629494	81629652	159	*	7.4	3.26	4.14	1.13e-80	1.86e-79	Adgrv1	adhesion G protein-coupled receptor V1
chrX	97376463	97376678	216	*	7.4	3.26	4.14	1.13e-80	1.86e-79	Eda2r	ectodysplasin A2 receptor
chr12	36041812	36041912	101	*	7.16	3.01	4.14	9.68e-69	1.4e-67	Tspan13	tetraspanin 13
chr3	144719388	144719488	101	*	7.16	3.01	4.14	9.68e-69	1.4e-67	Sh3glb1	SH3-domain GRB2-like B1 (endophilin)
chr13	65113309	65113409	101	*	6.48	2.33	4.14	1.23e-43	1.25e-42	Mfsd14b	major facilitator superfamily domain containing 14B
chr12	44209369	44209469	101	*	6.16	2.01	4.14	2.95e-35	2.6e-34	Dnajb9	DnaJ heat shock protein family (Hsp40) member B9
chr13	113865975	113866075	101	*	6.16	2.01	4.14	2.95e-35	2.6e-34	Arl15	ADP-ribosylation factor-like 15
chr7	6729131	6729231	101	*	6.16	2.01	4.14	2.95e-35	2.6e-34	Peg3	paternally expressed 3
chrX	136708161	136708261	101	*	5.74	1.6	4.14	7.34e-27	5.44e-26	Tceal1	transcription elongation factor A (SII)-like 1
chrX	169709125	169709225	101	*	5.74	1.6	4.14	7.34e-27	5.44e-26	Mid1	midline 1
chr15	95526196	95526296	101	*	5.16	1.01	4.14	1.93e-18	1.16e-17	Nell2	NEL-like 2
chr6	54564704	54564804	101	*	5.16	1.01	4.14	1.93e-18	1.16e-17	Scrn1	secernin 1
chr14	7568605	7568791	187	*	4.16	0.01	4.14	5.83e-10	2.68e-09	Gm3558	predicted gene 3558
chr10	11149112	11149815	704	*	10.54	6.41	4.13	0	0	Shprh	SNF2 histone linker PHD RING helicase
chr17	40934389	40934894	506	*	9.85	5.71	4.13	0	0	Cenpq	centromere protein Q
chr9	82975107	82975607	501	*	9.52	5.39	4.13	0	0	Phip	pleckstrin homology domain interacting protein
chr10	128565663	128566390	728	*	10.47	6.33	4.13	0	0	Pa2g4	proliferation-associated 2G4
chr5	18360179	18360813	635	*	9.55	5.42	4.13	0	0	Gnai1	guanine nucleotide binding protein (G protein), alpha inhibiting 1
chr16	55895113	55895761	649	*	9.98	5.85	4.13	0	0	Nxpe3	neurexophilin and PC-esterase domain family, member 3
chr13	21715860	21716764	905	*	9.48	5.35	4.13	0	0	Hist1h2bl	histone cluster 1, H2bl
chr15	9070926	9071783	858	*	10.69	6.56	4.13	0	0	Nadk2	NAD kinase 2, mitochondrial
chr10	5823665	5824625	961	*	10.79	6.66	4.13	0	0	Mtrf1l	mitochondrial translational release factor 1-like
chr5	69341327	69341836	510	*	9.5	5.37	4.13	0	0	Kctd8	potassium channel tetramerisation domain containing 8
chr3	32736490	32737170	681	*	10.54	6.41	4.13	0	0	Mrpl47	mitochondrial ribosomal protein L47
chr10	56228486	56229068	583	*	10.14	6.01	4.13	0	0	Tbc1d32	TBC1 domain family, member 32
chr4	114999757	115000236	480	*	10.03	5.91	4.13	0	0	Stil	Scl/Tal1 interrupting locus
chr3	97227262	97227846	585	*	9.92	5.79	4.13	0	0	Bcl9	B cell CLL/lymphoma 9
chr13	109926593	109927082	490	*	9.43	5.3	4.13	1.38338380835549e-322	1.12004681912211e-320	Pde4d	phosphodiesterase 4D, cAMP specific
chr1	120121003	120121310	308	*	9.25	5.12	4.13	7.08e-287	4.7e-285	Dbi	diazepam binding inhibitor
chr5	81019838	81020204	367	*	8.9	4.77	4.13	6.34e-225	2.93e-223	Adgrl3	adhesion G protein-coupled receptor L3
chr10	128549048	128549341	294	*	8.81	4.69	4.13	8.34e-212	3.58e-210	Rpl41	ribosomal protein L41
chr8	129233910	129234180	271	*	8.76	4.63	4.13	1.83e-203	7.45e-202	2610044O15Rik8	RIKEN cDNA 2610044O15 gene
chr15	18818591	18818949	359	*	8.6	4.47	4.13	3.28e-183	1.18e-181	Cdh10	cadherin 10
chr6	13069660	13069889	230	*	8.6	4.47	4.13	3.28e-183	1.18e-181	Tmem106b	transmembrane protein 106B
chr14	52304981	52305322	342	*	8.5	4.37	4.13	2.67e-171	8.87e-170	Mettl3	methyltransferase like 3
chr18	37217375	37217559	185	*	7.95	3.82	4.13	1.19e-117	2.69e-116	Pcdhb1	protocadherin beta 1
chr9	35424881	35425018	138	*	7.95	3.82	4.13	1.19e-117	2.69e-116	Cdon	cell adhesion molecule-related/down-regulated by oncogenes
chr13	30336238	30336403	166	*	7.31	3.18	4.13	6.92e-76	1.08e-74	Agtr1a	angiotensin II receptor, type 1a
chr16	28402835	28402935	101	*	6.6	2.47	4.13	3.23e-47	3.48e-46	Fgf12	fibroblast growth factor 12
chr18	47609134	47609289	156	*	6.31	2.18	4.13	7.71e-39	7.21e-38	Gm5095	predicted gene 5095
chr2	148409280	148409390	111	*	6.31	2.18	4.13	7.71e-39	7.21e-38	Thbd	thrombomodulin
chr11	29246980	29247616	637	*	10.19	6.07	4.12	0	0	Cfap36	cilia and flagella associated protein 36
chr13	41249571	41249995	425	*	9.49	5.37	4.12	0	0	Smim13	small integral membrane protein 13
chr1	163779373	163779896	524	*	10.2	6.08	4.12	0	0	Kifap3	kinesin-associated protein 3
chr7	19715364	19716434	1071	*	11.41	7.29	4.12	0	0	Tomm40	translocase of outer mitochondrial membrane 40
chr11	20542519	20543375	857	*	10.87	6.75	4.12	0	0	Sertad2	SERTA domain containing 2
chr13	8995943	8996284	342	*	9.7	5.58	4.12	0	0	Gtpbp4	GTP binding protein 4
chr13	12257791	12258363	573	*	10.31	6.19	4.12	0	0	Mtr	5-methyltetrahydrofolate-homocysteine methyltransferase
chr7	82865860	82866733	874	*	10.79	6.67	4.12	0	0	Mex3b	mex3 RNA binding family member B
chr14	54517294	54517787	494	*	10.06	5.94	4.12	0	0	Prmt5	protein arginine N-methyltransferase 5
chr2	144011047	144011709	663	*	10.54	6.42	4.12	0	0	Rrbp1	ribosome binding protein 1
chr6	37442075	37442611	537	*	10.33	6.21	4.12	0	0	Creb3l2	cAMP responsive element binding protein 3-like 2
chr2	44926696	44927661	966	*	10.67	6.55	4.12	0	0	Gtdc1	glycosyltransferase-like domain containing 1
chr1	175625258	175625781	524	*	10.24	6.12	4.12	0	0	Fh1	fumarate hydratase 1
chr18	6516003	6516823	821	*	10.57	6.46	4.12	0	0	Epc1	enhancer of polycomb homolog 1
chr19	21271731	21272724	994	*	10.82	6.71	4.12	0	0	Zfand5	zinc finger, AN1-type domain 5
chr6	82652790	82653125	336	*	9.61	5.49	4.12	0	0	Pole4	polymerase (DNA-directed), epsilon 4 (p12 subunit)
chr5	72559570	72559946	377	*	9.4	5.28	4.12	2.13999999961638e-315	1.65999999999933e-313	Nfxl1	nuclear transcription factor, X-box binding-like 1
chrX	7947759	7948280	522	*	9.38	5.26	4.12	4.85999999998256e-313	3.69999999999976e-311	Hdac6	histone deacetylase 6
chr19	8802197	8802563	367	*	9.38	5.26	4.12	7.8700000000023e-312	5.95999999999999e-310	Zbtb3	zinc finger and BTB domain containing 3
chr9	79793304	79793690	387	*	9.28	5.16	4.12	1.38e-291	9.35e-290	Tmem30a	transmembrane protein 30A
chr17	36951632	36951950	319	*	9.22	5.1	4.12	1.8e-278	1.15e-276	Ppp1r11	protein phosphatase 1, regulatory inhibitor subunit 11
chr18	49979206	49979542	337	*	9.09	4.97	4.12	1.17e-254	6.43e-253	Tnfaip8	tumor necrosis factor, alpha-induced protein 8
chr3	116508028	116508341	314	*	9.09	4.97	4.12	1.17e-254	6.43e-253	Rtca	RNA 3'-terminal phosphate cyclase
chr3	100685281	100685655	375	*	9.06	4.94	4.12	6.96e-250	3.74e-248	Man1a2	mannosidase, alpha, class 1A, member 2
chr13	21783062	21783516	455	*	8.56	4.44	4.12	3.19e-177	1.1e-175	Hist1h3i	histone cluster 1, H3i
chr17	83514256	83514454	199	*	8.18	4.06	4.12	1.05e-136	2.72e-135	Cox7a2l	cytochrome c oxidase subunit 7A2 like
chr12	56695453	56695670	218	*	8.04	3.92	4.12	8.65e-125	2.07e-123	Pax9	paired box 9
chr18	84589430	84589600	171	*	7.78	3.66	4.12	1.61e-104	3.28e-103	Zfp407	zinc finger protein 407
chr4	28813620	28813777	158	*	7.66	3.54	4.12	3.61e-96	6.88e-95	Epha7	Eph receptor A7
chr7	136894358	136894465	108	*	7.53	3.41	4.12	8.16e-88	1.44e-86	Mgmt	O-6-methylguanine-DNA methyltransferase
chr10	50894362	50894462	101	*	7.22	3.1	4.12	4.23e-71	6.25e-70	Sim1	single-minded family bHLH transcription factor 1
chr3	88772410	88772726	317	*	7.22	3.1	4.12	4.23e-71	6.25e-70	Syt11	synaptotagmin XI
chr3	99141611	99141807	197	*	6.94	2.82	4.12	3.66e-59	4.66e-58	Wars2	tryptophanyl tRNA synthetase 2 (mitochondrial)
chr6	12606748	12606900	153	*	6.94	2.82	4.12	3.66e-59	4.66e-58	Thsd7a	thrombospondin, type I, domain containing 7A
chr9	83691410	83691528	119	*	6.94	2.82	4.12	3.66e-59	4.66e-58	Gm2109	predicted gene 2109
chrX	159988146	159988246	101	*	6.94	2.82	4.12	3.66e-59	4.66e-58	Map3k15	mitogen-activated protein kinase kinase kinase 15
chr11	49203962	49204093	132	*	6.72	2.6	4.12	8.52e-51	9.69e-50	Zfp62	zinc finger protein 62
chr16	58728567	58728667	101	*	6.72	2.6	4.12	8.52e-51	9.69e-50	Cldnd1	claudin domain containing 1
chr18	22345692	22345794	103	*	5.94	1.82	4.12	1.89e-30	1.5e-29	Asxl3	additional sex combs like 3, transcriptional regulator
chr5	19907640	19907782	143	*	5.94	1.82	4.12	1.89e-30	1.5e-29	Magi2	membrane associated guanylate kinase, WW and PDZ domain containing 2
chr1	177441515	177442529	1015	*	11.17	7.06	4.11	0	0	Zbtb18	zinc finger and BTB domain containing 18
chr10	39369475	39370028	554	*	10.29	6.17	4.11	0	0	Fyn	Fyn proto-oncogene
chr1	65179023	65179438	416	*	9.63	5.52	4.11	0	0	Idh1	isocitrate dehydrogenase 1 (NADP+), soluble
chr15	4026304	4026841	538	*	10.28	6.17	4.11	0	0	Oxct1	3-oxoacid CoA transferase 1
chr10	79097309	79097813	505	*	9.91	5.79	4.11	0	0	2610008E11Rik	RIKEN cDNA 2610008E11 gene
chr18	90509807	90510619	813	*	9.93	5.82	4.11	0	0	Tmx3	thioredoxin-related transmembrane protein 3
chr2	18056186	18057236	1051	*	10.7	6.59	4.11	0	0	Mllt10	myeloid/lymphoid or mixed-lineage leukemia; translocated to, 10
chr15	41447000	41447796	797	*	10.13	6.02	4.11	0	0	Oxr1	oxidation resistance 1
chr18	10725354	10726277	924	*	10.21	6.1	4.11	0	0	Mib1	mindbomb E3 ubiquitin protein ligase 1
chr5	45493148	45493570	423	*	9.63	5.52	4.11	0	0	Lap3	leucine aminopeptidase 3
chr13	67108543	67109059	517	*	9.43	5.32	4.11	1.58101006669199e-322	1.28012408837467e-320	Zfp708	zinc finger protein 708
chr12	101958076	101958453	378	*	9.38	5.26	4.11	1.26999999999998e-310	0	Atxn3	ataxin 3
chr14	18893650	18893951	302	*	9.37	5.26	4.11	3.32e-308	2.48e-306	Ube2e2	ubiquitin-conjugating enzyme E2E 2
chr18	22985159	22985492	334	*	9.35	5.24	4.11	1.22e-304	8.9e-303	Nol4	nucleolar protein 4
chr2	83812544	83812963	420	*	9.29	5.18	4.11	9.83e-293	6.7e-291	Fam171b	family with sequence similarity 171, member B
chr16	36828187	36828591	405	*	9.28	5.16	4.11	2.24e-290	1.5e-288	Eaf2	ELL associated factor 2
chr1	71102848	71103263	416	*	9.19	5.08	4.11	1.07e-273	6.6e-272	Bard1	BRCA1 associated RING domain 1
chr8	105289070	105289312	243	*	8.95	4.85	4.11	5.41e-232	2.61e-230	4931428F04Rik	RIKEN cDNA 4931428F04 gene
chr13	23551570	23551846	277	*	8.77	4.66	4.11	1.31e-204	5.35e-203	Hist1h4f	histone cluster 1, H4f
chr13	74062207	74062462	256	*	8.58	4.47	4.11	1.4e-179	4.89e-178	Cep72	centrosomal protein 72
chr7	56019534	56019727	194	*	8.37	4.26	4.11	9.34e-156	2.78e-154	Nipa1	non imprinted in Prader-Willi/Angelman syndrome 1 homolog (human)
chr6	125071999	125072200	202	*	8.17	4.06	4.11	1.7e-135	4.38e-134	Lpar5	lysophosphatidic acid receptor 5
chr15	61983336	61983641	306	*	8.07	3.97	4.11	3.79e-127	9.22e-126	Myc	myelocytomatosis oncogene
chr17	78200513	78200724	212	*	7.93	3.82	4.11	3.14e-115	6.98e-114	Crim1	cysteine rich transmembrane BMP regulator 1 (chordin like)
chrX	21061993	21062168	176	*	7.82	3.71	4.11	7.02e-107	1.46e-105	Zfp182	zinc finger protein 182
chr4	20778512	20778633	122	*	7.59	3.47	4.11	2.19e-91	4e-90	Nkain3	Na+/K+ transporting ATPase interacting 3
chr4	109666761	109666896	136	*	7.59	3.47	4.11	2.19e-91	4e-90	Cdkn2c	cyclin dependent kinase inhibitor 2C
chr2	97467364	97467517	154	*	7.03	2.92	4.11	9.71e-63	1.29e-61	Lrrc4c	leucine rich repeat containing 4C
chr10	66143066	66143166	101	*	6.82	2.71	4.11	2.25e-54	2.69e-53	4930407I19Rik	RIKEN cDNA 4930407I19 gene
chr10	105574924	105575024	101	*	6.82	2.71	4.11	2.25e-54	2.69e-53	Gm15663	predicted gene 15663
chr10	127189105	127189205	101	*	6.45	2.33	4.11	2.02e-42	2.02e-41	Arhgef25	Rho guanine nucleotide exchange factor (GEF) 25
chr14	108913750	108913850	101	*	6.45	2.33	4.11	2.02e-42	2.02e-41	Slitrk1	SLIT and NTRK-like family, member 1
chr4	15957603	15957703	101	*	5.45	1.33	4.11	4.82e-22	3.18e-21	Nbn	nibrin
chr5	21701131	21701993	863	*	10.58	6.47	4.1	0	0	Napepld	N-acyl phosphatidylethanolamine phospholipase D
chrX	106186713	106187241	529	*	9.7	5.6	4.1	0	0	Pgk1	phosphoglycerate kinase 1
chr8	70839477	70840221	745	*	10.82	6.71	4.1	0	0	Arrdc2	arrestin domain containing 2
chr12	32378525	32379231	707	*	9.98	5.88	4.1	0	0	Ccdc71l	coiled-coil domain containing 71 like
chr12	87388069	87388717	649	*	10.26	6.16	4.1	0	0	Sptlc2	serine palmitoyltransferase, long chain base subunit 2
chr13	29985895	29986524	630	*	10.35	6.25	4.1	0	0	E2f3	E2F transcription factor 3
chr6	122485992	122486983	992	*	10.78	6.69	4.1	0	0	Rimklb	ribosomal modification protein rimK-like family member B
chrX	75095555	75096108	554	*	9.69	5.6	4.1	0	0	Dkc1	dyskeratosis congenita 1, dyskerin
chr1	71652935	71653524	590	*	9.29	5.18	4.1	1.59e-291	1.07e-289	Apol7d	apolipoprotein L 7d
chr8	77610592	77610894	303	*	9.26	5.16	4.1	1.52e-285	1e-283	Tmem184c	transmembrane protein 184C
chr13	74493707	74494126	420	*	9.23	5.12	4.1	1.28e-279	8.21e-278	Zfp825	zinc finger protein 825
chr13	3917960	3918297	338	*	9.05	4.94	4.1	1.82e-247	9.6e-246	Net1	neuroepithelial cell transforming gene 1
chr15	53902293	53902647	355	*	8.92	4.82	4.1	3.22e-227	1.51e-225	Samd12	sterile alpha motif domain containing 12
chr3	145118732	145118954	223	*	8.87	4.77	4.1	7.07e-219	3.17e-217	Odf2l	outer dense fiber of sperm tails 2-like
chr13	17993271	17993509	239	*	8.79	4.69	4.1	5.73e-207	2.38e-205	Yae1d1	Yae1 domain containing 1
chrX	134600935	134601303	369	*	8.79	4.69	4.1	5.73e-207	2.38e-205	Gla	galactosidase, alpha
[truncated: 69,950 more rows]

## Sheet: DataS5
seqnames	start	end	width	Conc_P0Cor	Conc_P0Hypo	Fold	p.value	FDR	SYMBOL	GENENAME				P0 Lhx6-ATAC-Seq
[truncated: 40,251 more rows]

[truncated: 4 more sheets: DataS6, DataS7, DataS8, DataS9]
